# Supplementary material for: Non-canonical LexA proteins regulate the SOS response in the Bacteroidetes
Source: Nucleic Acids Res. 2021 Oct 6;49(19):11050–66. doi: 10.1093/nar/gkab773 (PMC8565304; doi:10.1093/nar/gkab773)
Supplement: gkab773_Supplemental_Files [file gkab773_supplemental_files.zip]

Archive with 25 entries (25 files):
- Supplementary Data S1.json
- Supplementary Data S2.json
- Supplementary Data S3.fasta
- Supplementary Data S4.fasta
- Supplementary Data S5.fasta
- Supplementary Data S6.tre
- Supplementary Data S7.zip
- Supplementary Data S8.tre
- Supplementary Figure 1.pdf
- Supplementary Figure 2.pdf
- Supplementary Figure 3.pdf
- Supplementary Figure 4.pdf
- Supplementary Figure 5.pdf
- Supplementary Figure 6.pdf
- Supplementary material captions-.pdf
- Supplementary Table S1.csv
- Supplementary Table S10.csv
- Supplementary Table S2.csv
- Supplementary Table S3.csv
- Supplementary Table S4.csv
- Supplementary Table S5.csv
- Supplementary Table S6.csv
- Supplementary Table S7.csv
- Supplementary Table S8.csv
- Supplementary Table S9.csv
