# Supplementary material for: Non-canonical LexA proteins regulate the SOS response in the Bacteroidetes
Source: Nucleic Acids Res. 2021 Oct 6;49(19):11050–66. doi: 10.1093/nar/gkab773 (PMC8565304; doi:10.1093/nar/gkab773)
Supplement: gkab773_Supplemental_Files [file gkab773_supplemental_files.zip › Supplementary Data S1.json]

{"TF": "LexA",
    "motifs":
    [
        {
        "sites": 
			["TTTGGAATTATTCCAAA",
            "TTTGGAAATATTCCATA",
            "TATGGAATTATTCCATA",
            "ATTGGAATTATTCCATA",
            "TATGGAATTATTCCAAT",
            "TTTGGAAATATTCCATA",
            "ATTGGAATTAATCCAAA",
            "ATTGGAAATATTCCATA",
            "AATGGAATATTTCCAAA",
            "TATGGAATTTTTCCAAT",
            "AATGGAAATATTCCAAA",
            "TATGGATTTATTCCATA",
            "ATTGGAAATAATCCAAA",
            "ATTGGATTTTTTCCAAA",
            "AATGGATTTATTCCAAA",
            "AATGGATTTATTCCAAA",
            "ATTGGAAATATTCCATT",
            "TTTGGATATAATCCAAA",
            "TATGGATTATTTCCAAT",
            "ATTGGATATTTTCCAAA",
            "TTTGGATATTTTCCAAT",
            "ATTGGATATAATCCAAA",
            "ATAGGAATAATTCCATA",
            "TTAGGAATATTTCCATA",
            "TTAGGAATAATTCCATT",
            "TTAGGAATAATTCCATT",
            "ATAGGAATTATTCCATA",
            "AAAGGAATTATTCCAAA",
            "AATGGATATTTTCCAAA",
            "TATGGATATTATCCAAA",
            "ATAGGAATATTTCCATA",
            "ATAGGAAATATTCCATA",
            "ATAGGAATATTTCCATA",
            "TTAGGATTATTTCCAAT",
            "CTTGGAATATTTCCAAA",
            "ATAGGAATAAATCCAAT",
            "ATAGGATTAAATCCAAA",
            "TTAGGATTATTTCCATT",
            "AAAGGAAATAATCCAAA",
            "ATAGGATATTTTCCAAA",
            "ATAGGATTATTTCCATA",
            "TTAGGATAAATTCCATT",
            "CATGGAATAAATCCAAA",
            "TATGGAATAGTTCCATA",
            "TAAGGAAATATTCCTAT",
            "AGTGGATTATTTCCAAA",
            "TTCGGAATAAATCCTAA",
            "GATGGAAATAATCCATA",
            "TTCGGAATAAATCCTAT",
            "CTAGGAATATTTCCATT",
            "AACGGAAAATATCCATA",
            "TATAGAATTAATCCAAA",
            "TATAGAATTAATCCAAA",
            "GAAGGAAATAATCCAAA",
            "AATGGATATGATCCATA",
            "ATTAGAATTTATCCAAA",
            "TTTGAAAAAAATCCAAA",
            "TGTGGATAAAATCCGAT"],
        "name": "Salegentibacter_recA",
        "genome_accession": "NZ_CP012872.1",
        "protein_accession": "WP_075325485.1"
        }
    ],
    "genomes": [{"name": "Dyadobacter_fermentans_DSM_18053", "accession_numbers": ["NC_013037.1"]},
                {"name": "Robiginitalea_biformata_HTCC2501", "accession_numbers": ["NC_013222.1"]},
                {"name": "Zunongwangia_profunda_SM-A87", "accession_numbers": ["NC_014041.1"]},
                {"name": "Maribacter_sp_HTCC2170", "accession_numbers": ["NC_014472.1"]},
                {"name": "Cellulophaga_algicola_DSM_14237", "accession_numbers": ["NC_014934.1"]},
                {"name": "Dokdonia_sp_4H-3-7-5", "accession_numbers": ["NC_015496.1"]},
                {"name": "Muricauda_ruestringensis_DSM_13258", "accession_numbers": ["NC_015945.1"]},
                {"name": "Sediminicola_sp_YIK13_isolate_Sediment", "accession_numbers": ["NZ_CP010535.1"]},
                {"name": "Dokdonia_donghaensis_DSW-1", "accession_numbers": ["NZ_CP015125.1"]},
                {"name": "Maribacter_sp_1_2014MBL_MicDiv", "accession_numbers": ["NZ_CP011318.1"]},
                {"name": "Maribacter_sp_T28", "accession_numbers": ["NZ_CP018760.1"]},
                {"name": "Salegentibacter_sp_T436", "accession_numbers": ["NZ_CP012872.1"]},
                {"name": "Cellulophaga_lytica_strain_DAU203", "accession_numbers": ["NZ_CP015172.1"]},
                {"name": "Gramella_flava_JLT2011", "accession_numbers": ["NZ_CP016359.1"]},
                {"name": "Arenibacter_algicola_strain_SMS7", "accession_numbers": ["NZ_CP022515.1"]},
                {"name": "Maribacter_cobaltidurans_strain_B1", "accession_numbers": ["NZ_CP022957.1"]},
                {"name": "Elizabethkingia_miricola_strain_EM798-26", "accession_numbers": ["NZ_CP023746.1"]},
                {"name": "Gramella_fulva_strain_SH35", "accession_numbers": ["NZ_CP028136.1"]},
                {"name": "Dokdonia_sp_Dokd-P16", "accession_numbers": ["NZ_CP029151.1"]},
                {"name": "Flagellimonas_maritima_strain_HME9304", "accession_numbers": ["NZ_CP030104.1"]},
                {"name": "Aquimarina_sp_BL5", "accession_numbers": ["NZ_CP031963.1"]},
                {"name": "Aquimarina_sp_AD10", "accession_numbers": ["NZ_CP031965.1"]},
                {"name": "Euzebyella_marina_strain_RN62", "accession_numbers": ["NZ_CP032050.1"]},
                {"name": "Nonlabens_sp_MJ115", "accession_numbers": ["NZ_CP034549.1"]},
                {"name": "Maribacter_sp_MJ134", "accession_numbers": ["NZ_CP034570.1"]},
                {"name": "Aequorivita_sp_H23M31", "accession_numbers": ["NZ_CP034951.1"]},
                {"name": "Muriicola_sp_MMS17-SY002", "accession_numbers": ["NZ_CP035544.1"]},
                {"name": "Flavobacteriaceae_bacterium_F202Z8", "accession_numbers": ["CP040710.1"]},
                {"name": "Antarcticibacterium_flavum_strain_JB01H24", "accession_numbers": ["NZ_CP040812.1"]}
    ],
    "prior_regulation_probability" : 0.03,
    "alpha" : 0.00285714285714,
    "promoter_up_distance" : 250,
    "promoter_dw_distance" : 50,
    "phylogenetic_weighting": false,
    "site_count_weighting": false,
    "posterior_probability_threshold_for_reporting": 0.85,
    "operon_prediction_probability_threshold": 0.5,
    "operon_prediction_distance_tuning_parameter" : 1.0, 
    "ancestral_state_reconstruction" : false,
    "bootstrap_replicates" : 100,
    "heatmap_plot" : true,
    "motif_plot" : true,
    "gene_regulation_plot" : false,
    "taxon_regulation_plot" : false,
    "network_size_plot" : false,
    "site_printout" : true,
    "use_up_dist_site_scan" : false,	
    "entrez_email" : "miquelsanchezosuna@gmail.com",
	"entrez_apikey" : "f87b172711faa816dce1073945384c090107",
	"sleep" : 0.5,
    "TF_eval" : 0.00000001,
    "homolog_eval" : 0.001,
    "hmmer_eval" : 0.000000001,
    "COG_search" : true,
    "NOG_search" : false,
    "PFAM_search" : true,
    "COG_dbname" : "/home/micromol/HMMERdbs/COG_database.hmm",
    "PFAM_dbname" : "/home/micromol/HMMERdbs/Pfam-A.hmm",
    "OGejump" : 5,
    "maxCOG" : 2,
    "maxNOG" : 2,
    "maxPFAM" : 2
}
