# Supplementary material for: Non-canonical LexA proteins regulate the SOS response in the Bacteroidetes
Source: Nucleic Acids Res. 2021 Oct 6;49(19):11050–66. doi: 10.1093/nar/gkab773 (PMC8565304; doi:10.1093/nar/gkab773)
Supplement: gkab773_Supplemental_Files [file gkab773_supplemental_files.zip › Supplementary Data S2.json]

{"TF": "LexA",
    "motifs":
    [
        {
        "sites": 
			["CTAAATTTTTTAG",
            "CTAAAATAATTAG",
            "CTAATTTTTTTAG",
            "CTAATATTTTTAG",
            "CTAATATTTTTAG",
            "CTAATATTTTTAG",
            "CTAATATAATTAG",
            "CTAAAAATATTAG",
            "CTAACAAAATTAG",
            "CTAATATTTTTAG",
            "CTAAAAATATTAG",
            "CTAAATTATTTAG",
            "CTAAAAATATTAG",
            "CTAATTTATTTAG",
            "CTAATAATATTAG",
            "CTAAATAAATTAG",
            "CTAAAAATATTAG",
            "CTAATAATTTTAG",
            "CTAACAATATTAG",
            "CTAATTATTTTAG",
            "CTAATATATTTAG",
            "CTAAAATATTTAG",
            "CTAACAATTTTAG",
            "CTAATATATTTAG",
            "CTAAAATAATTAG",
            "CTAAAATAATTAG",
            "CTAACATATTTAG",
            "CTAATAAAATTAG",
            "CTACAAATGTTAG",
            "CTATATTATTTAG",
            "CTAAAATTGTTAG",
            "CTAAATAAATTAG",
            "CTAACATAATTAG",
            "CTAACATAGTTAG",
            "CTAACATAATTAG",
            "CTAATTTTATTAG",
            "CTAATTTAATTAG",
            "CTAAAAATGTTAG",
            "CTAAAATATTTAG",
            "CTACAAATATTAG",
            "CTAAATTTATTAG",
            "CTAATTATATTAG",
            "CTAAAAAAATTAG",
            "CTAATAGAATTAG",
            "CTAAATTATTTAG",
            "CTATTTTTTTTAG",
            "TTAATAATATTAG",
            "CTACAAATTTAAG",
            "CTTAATATATTAG",
            "CTTAATATATTAG",
            "TTAAATATTTTAA",
            "CTAAAAGTAATAG",
            "CTAATATAATTAG",
            "CTAAATTAATTAG",
            "CTAATTTTTTTAG",
            "CTAATATTATTAG",
            "CTAATATTTTTAG",
            "CTAATATTTTTAG",
            "CTAAATTTTTTAG",
            "CTAATTTATTTAG",
            "CTAATTTAATTAG",
            "CTAAATTATTTAG",
            "CTAAAATATTTAG",
            "CTAATATTTTTAG",
            "CTAATATAATTAG",
            "CTAATATTATTAG",
            "CTAATTTTTTTAG",
            "CTAATATAATTAG",
            "CTAATTTTATTAG",
            "CTAATTACTTTAG",
            "CTAACATTATTAG",
            "CTAAATTAATTAG",
            "CTAACTAATTTAG",
            "CTAAAATAATTAG",
            "CTAACATTATTAG",
            "CTAATTTCTTTAG",
            "CTAAAATAATTAG",
            "CTAATTATATTAG",
            "CTAAAAATATTAG",
            "CTAAATTATTTAG",
            "CTAAAATATTTAG",
            "CTAAATTATTTAG",
            "CTAATATATTTAG",
            "CTAAATACATTAG",
            "CTAATAATTTTAG",
            "CTAATTTTATTAG",
            "CTAATTTTTTTAG",
            "CTAAATTCGTTAG",
            "CTAATAAAGTTAG",
            "CTATTTATTTTAG",
            "CTAATATTTTTAG",
            "CCAATTAAATTAG",
            "CTAATATAATTGG",
            "CTAATGTAATTAG",
            "CTAATAGTTTTAG",
            "CTAATTAATTTAG",
            "CTAAATTATTTAG",
            "CTAATTATTTTAG",
            "CGAACAATATTAG",
            "CTAAATAGATTAG",
            "CCAATTAAGTTAG",
            "CTAATAAAATTGG",
            "CTACCTTTTTTAG",
            "CGAATTAAATTAG",
            "CCAAATAAATTAG",
            "CTAATTTCATTAG",
            "CGAACAAAATTAG",
            "CTAAAATAATTAG",
            "CTAATATTTTTAG",
            "TCAAAAAAATTAG",
            "CTAACATAAATAG",
            "CTATTATTTTTAG",
            "CTAAATACATTAG",
            "ACAATATTTTTAG",
            "CTAACAAAAGTAG",
            "CTAAATTCATTAG",
            "CTAACATTTTTAG",
            "CTAAAAAAATTAG",
            "CCAATATTTTTAG",
            "CTCAAATAATTAG",
            "ATAAATATTTTAG",
            "CCAATTTTGTTAG",
            "CCAAATTATTTAG",
            "CCAATTTTTTTAG",
            "CTCATTTATATAG",
            "TTAAAAAAATAAG"],
        "name": "Salegentibacter_recA",
        "genome_accession": "NZ_CP012872.1",
        "protein_accession": "WP_075325485.1"
        }
    ],
    "genomes": [{"name": "Cytophaga_hutchinsonii_ATCC_33406", "accession_numbers": ["NC_008255.1"]},
                {"name": "Pedobacter_heparinus_DSM_2366", "accession_numbers": ["NC_013061.1"]},
                {"name": "Chitinophaga_pinensis_DSM_2588", "accession_numbers": ["NC_013132.1"]},
                {"name": "Marivirga_tractuosa_DSM_4126", "accession_numbers": ["NC_014759.1"]},
                {"name": "Sphingobacterium_sp_21", "accession_numbers": ["NC_015277.1"]},
                {"name": "Runella_slithyformis_DSM_19594", "accession_numbers": ["NC_015703.1"]},
                {"name": "Niastella_koreensis_GR20-10", "accession_numbers": ["NC_016609.1"]},
                {"name": "Solitalea_canadensis_DSM_3403", "accession_numbers": ["NC_017770.1"]},
                {"name": "Belliella_baltica_DSM_15883", "accession_numbers": ["NC_018010.1"]},
                {"name": "Sphingobacterium_sp_ML3W", "accession_numbers": ["NZ_CP009278.1"]},
                {"name": "Draconibacterium_orientale_strain_Draconibacterium_orientale_type_strain_FH5T", "accession_numbers": ["NZ_CP007451.1"]},
                {"name": "Hymenobacter_sp_APR13", "accession_numbers": ["NZ_CP006587.1","NZ_CP010055.1", "NZ_CP010057.1"]},
                {"name": "Pontibacter_korlensis_strain_X14-1T", "accession_numbers": ["NZ_CP009621.1"]},
                {"name": "Rufibacter_sp_DG31D", "accession_numbers": ["NZ_CP010777.1"]},
                {"name": "Hymenobacter_sp_DG25A", "accession_numbers": ["NZ_CP012623.1"]},
                {"name": "Tenacibaculum_dicentrarchi_strain_AY7486TD", "accession_numbers": ["NZ_CP013671.1"]},
                {"name": "Rufibacter_tibetensis_strain_1351", "accession_numbers": ["NZ_CP012643.1"]},
                {"name": "Flavisolibacter_tropicus_strain_LCS9", "accession_numbers": ["NZ_CP011390.1"]},
                {"name": "Rufibacter_sp_DG15C", "accession_numbers": ["NZ_CP010776.1"]},
                {"name": "Niabella_ginsenosidivorans_strain_BS26", "accession_numbers": ["NZ_CP015772.1"]},
                {"name": "Hymenobacter_sedentarius_complete_genome", "accession_numbers": ["NZ_CP013909.1"]},
                {"name": "Lutibacter_profundi_strain_LP1", "accession_numbers": ["NZ_CP013355.1"]},
                {"name": "Pedobacter_cryoconitis_strain_PAMC_27485", "accession_numbers": ["NZ_CP014504.1"]},
                {"name": "Pontibacter_akesuensis_strain_AKS_1T", "accession_numbers": ["NZ_CP014766.1"]},
                {"name": "Pedobacter_steynii_strain_DX4", "accession_numbers": ["NZ_CP017141.1"]},
                {"name": "Sphingobacteriaceae_bacterium_GW460-11-11-14-LB5", "accession_numbers": ["CP021237.1"]},
                {"name": "Sphingobacterium_sp_G1-14", "accession_numbers": ["NZ_CP021381.1"]},
                {"name": "Filimonas_lacunae_strain_NBRC_104114", "accession_numbers": ["NZ_AP017422.1"]},
                {"name": "Chitinophaga_caeni_strain_13", "accession_numbers": ["NZ_CP023777.1"]},
                {"name": "Tamlana_carrageenivorans_strain_UJ94", "accession_numbers": ["NZ_CP025938.1"]},
                {"name": "Hymenobacter_oligotrophus_strain_sh-6", "accession_numbers": ["NZ_CP032317.1"]},
                {"name": "Pontibacter_actiniarum_strain_DSM_19842", "accession_numbers": ["NZ_CP021235.1","NZ_CP021236.1"]},
                {"name": "Chryseolinea_soli_strain_KIS68-18", "accession_numbers": ["NZ_CP032382.1"]},
                {"name": "Arachidicoccus_soli_strain_KIS59-12", "accession_numbers": ["NZ_CP032489.1"]},
                {"name": "Pedobacter_sp_eg_chromosome_contig00001", "accession_numbers": ["NZ_LS999839.1"]},
                {"name": "Apibacter_raozihei_strain_HY041", "accession_numbers": ["NZ_CP034930.1"]},
                {"name": "Roseivirga_pacifica_strain_9dcg1", "accession_numbers": ["NZ_CP028923.1"]},
                {"name": "Hymenobacter_jejuensis_strain_17J68-5", "accession_numbers": ["NZ_CP040896.1"]},
                {"name": "Hymenobacter_sp_DG01", "accession_numbers": ["NZ_CP040936.1","NZ_CP040937.1"]},
                {"name": "Chitinophaga_pinensis_isolate_3_chromosome_1", "accession_numbers": ["NZ_LR632930.1"]},
                {"name": "Pedobacter_sp_KBS0701", "accession_numbers": ["NZ_CP042171.1"]},
                {"name": "Flavisolibacter_ginsenosidimutans_strain_Gsoil_636", "accession_numbers": ["NZ_CP042433.1"]},
                {"name": "Mucilaginibacter_ginsenosidivorans_strain_Gsoil_3017", "accession_numbers": ["NZ_CP042436.1"]},
                {"name": "Mucilaginibacter_ginsenosidivorax_strain_KHI28", "accession_numbers": ["NZ_CP042437.1"]},
                {"name": "Panacibacter_ginsenosidivorans_strain_Gsoil1550", "accession_numbers": ["NZ_CP042435.1"]},
                {"name": "Chitinophaga_sp_XS-30", "accession_numbers": ["NZ_CP043006.1"]},
                {"name": "Mucilaginibacter_rubeus_strain_P2", "accession_numbers": ["NZ_CP043451.1"]},
                {"name": "Arachidicoccus_sp_B3-10", "accession_numbers": ["NZ_CP044016.1"]},
                {"name": "Flavihumibacter_sp_SB-02", "accession_numbers": ["NZ_CP046566.1"]},
                {"name": "Hymenobacter_sp_BT182", "accession_numbers": ["NZ_CP047647.1"]},
                {"name": "Pontibacter_russatus_strain_BT326", "accession_numbers": ["NZ_CP047984.1"]},
                {"name": "Pontibacter_pudoricolor_strain_BT214", "accession_numbers": ["NZ_CP048106.1"]},
                {"name": "Draconibacterium_sp_M1", "accession_numbers": ["NZ_CP048409.1"]},
                {"name": "Sphingobacterium_sp_DR205", "accession_numbers": ["NZ_CP049333.1"]},
                {"name": "Hymenobacter_sp_HDW8", "accession_numbers": ["NZ_CP049907.1","NZ_CP049908.1"]},
                {"name": "Pedobacter_sp_HDW13", "accession_numbers": ["NZ_CP049868.1"]},
                {"name": "Chryseobacterium_sp_NEB161", "accession_numbers": ["NZ_CP050993.1"]},
                {"name": "Hymenobacter_russus_strain_BT18", "accession_numbers": ["NZ_CP050954.1"]},
                {"name": "Chitinophaga_sp_1310", "accession_numbers": ["NZ_CP051205.1"]}
    ],
    "prior_regulation_probability" : 0.03,
    "alpha" : 0.00285714285714,
    "promoter_up_distance" : 250,
    "promoter_dw_distance" : 50,
    "phylogenetic_weighting": false,
    "site_count_weighting": false,
    "posterior_probability_threshold_for_reporting": 0.85,
    "operon_prediction_probability_threshold": 0.5,
    "operon_prediction_distance_tuning_parameter" : 1.0, 
    "ancestral_state_reconstruction" : false,
    "bootstrap_replicates" : 100,
    "heatmap_plot" : true,
    "motif_plot" : true,
    "gene_regulation_plot" : false,
    "taxon_regulation_plot" : false,
    "network_size_plot" : false,
    "site_printout" : true,
    "use_up_dist_site_scan" : false,	
    "entrez_email" : "miquelsanchezosuna@gmail.com",
	"entrez_apikey" : "f87b172711faa816dce1073945384c090107",
	"sleep" : 0.5,
    "TF_eval" : 0.00000001,
    "homolog_eval" : 0.001,
    "hmmer_eval" : 0.000000001,
    "COG_search" : true,
    "NOG_search" : false,
    "PFAM_search" : true,
    "COG_dbname" : "/home/micromol/HMMERdbs/COG_database.hmm",
    "PFAM_dbname" : "/home/micromol/HMMERdbs/Pfam-A.hmm",
    "OGejump" : 5,
    "maxCOG" : 2,
    "maxNOG" : 2,
    "maxPFAM" : 2
}
