# Supplementary material for: Non-canonical LexA proteins regulate the SOS response in the Bacteroidetes
Source: Nucleic Acids Res. 2021 Oct 6;49(19):11050–66. doi: 10.1093/nar/gkab773 (PMC8565304; doi:10.1093/nar/gkab773)
Supplement: gkab773_Supplemental_Files [file gkab773_supplemental_files.zip › Supplementary Data S3.fasta]

>p_NC_007677.1_727467_727719
ggttcagcggcgccaaaagccgattatcgcccccatttcccccgggccgg
gccgcccgcacatatcgaaatacaggccggctccgtcctgtcggcggcaa
aataaaaattttttcaccccttgaagaaaatattttcacctctttg
>p_NC_015511.1_35014_35266
cttgagaagcaaccgttgcattaacgcagggcttaattatcggtaaaatt
tttcctgtcccataatttttcttatgttaagtagagttgttttctgccct
ctcccattattttttcaaacatccaaaaaacaaaaatctaattcaatcag
taaaattaaacacaaaatattttaaatttcccacccattacaacatacta
tgcaaaaccgaggctctgtcccctccagcggcctcacaaagaaaacaacc
atc
>p_NC_014032.1_451808_452060
acccctgtttccatgcaggcctcggggccccgagcggcctcgcctccccc
ttgatcggtccgggaaggggccctcccgcgagggaacgtcgacatgccag
gttctgaggcgtgcggggactggaagaaagaacatgtttgaaatatgtgt
gctggtttgtattgtggtggggcatcgacgccatgccccgctcaacagac
cccaccgcgcccatg
>p_NC_015571.1_320583_320835
cagcttttgggcaatatattatgcatattttgattcgcgtttaaaggaaa
agtgcatatatttgcgattgtggtatctctttcggtttctatgcgaatct
tgtctcccaagaagactttataatgcataaacacaaaaggggtactacac
agtaaaatcatattctaatttcatcaaaatg
>p_NC_015571.1_73471_73723
cggcctttccatcatacaatcgattcgattctctttggactcaataaaaa
atataaaatactcaaagagttggcatataactttgcctcagtggcgagtg
ggtttttcggccaattcctaaagaagaaaatagctgtttgtatctttttg
cgaaaaaagtttggcggattaagattaaaaacatatctttcgggcgatag
tggtagagcactatcttgcgaaacattaatctttaatactttcaaaaggt
atg
>p_NC_015966.1_3109924_3110176
ggaaaattccccacttttccccaccacccccacaaggtacatcttttttt
caaaaagtcaagttttctcatataaagaaagcatttttctttgccgcacc
agaagcaccaaaaacaatcgttctgctacaacaaagccatttcgggaagt
gaggtgaaatttttttcaccatatcattcagactggtaaaaatcttttca
cctgcttatctttgggctcagcacgctgtcaacccatgctggctttcccc
atg
>p_NC_014033.1_1083121_1083373
aaaaatggcgagcttcacagccagccataatctatacaattatataatct
aacccgaggcaggaataaaacctgtactcactcattcttgcccttcacag
gggtatgaatgaaaaaatttaggtatgggcaaaatgcccatggtcaaaaa
ccaaacgcaaaggtacaaagaataaatgaaatacaaacattttggctaat
aattcttggaattagtgagaaaattgtaattttgcagcaaaatgaagaaa
atg
>p_NC_018721.1_3934761_3935013
taacatgttaaacttattttgaacaaaacttcaactatccacaagcacag
cgaggtaaaccatgtgcatgaggcaaacaaaacaccagaaaattatggat
agcataagtatgaaatagtttatcatctgattatcaatgttttattctga
cttaaaatcgcttataagtctttataaaattgataaacgttaattaatac
ggatatattccaaatattcggaatatatcctaaatttgtaagaaaagcct
atg
>p_NC_018011.1_2945115_2945367
caaacactcaaacgaatagccgtcctgcaatttcagggcggcttttttcg
ttatattctggcttgtttagaatataaaatctatatacatttgcttcgac
tatg
>p_NC_018011.1_2405436_2405688
ctcaaagcataataaaagtgctggaaagtatgtgtgccttgtagtatctt
ttagattcacacaacataggcacgaaattttccgttatttttgcacataa
actccgcaggagagtactacggaaaggacgcaacttccaatcatgtacat
tgtcggtatacggccggcttaaataattgatgaaatgacaacacaatgcc
cgatagcattgcgtgctgccattgtattccctgcgccataactgtatcta
atg
>p_NC_017025.1_61561_61813
tagtgctttactatgaaatttgaaatgtgtttgcttttgcagtatattag
gaaatatatacaagcttttttataactacgttttgaaaaatagctataaa
acaacaaatatcacgttaaattttccagcagaaaatcttatcttagcaag
aaataataccgcgatcaagaagtcgcctctgtgccaaagcctgggaacac
taaatacaatagtaccgaaccaagcgtacggacaaaaacaaagaaataaa
atg
>p_NC_016609.1_6736225_6736477
tttaattgttataactgctatctaaataagtatcggttataactaaattc
gttacgataaatacagtggccgtgcatcttactattgttaccaaaaccac
tcagcatctgtattttacccaatccatccccctgattggatttttaaaaa
aggttgtggtccactaaaacaataaagttttccactaaattcattagtac
aaatttactaaaactattagtatttttggtatacaatcaaacaaataatt
atg
>p_NC_016599.1_1192030_1192282
aaccgaagggaggttgtatcgaagggtgagtcgtatccttaatcagactt
cgatattttactttccttctttcagcggaaagcaaaactcagcctgatac
tgcaccttatcctctgctacaaactcccgcgcttccaaactccctattcc
ctactcccgactgttcccgtgttaataactcctcaccgcttcttaaaaat
ccaaacgtgtgctcctgtatctttaaggttcgtaaaaaatactcacccct
atg
>p_NC_016001.1_3092584_3092836
tgtaaaataatttaaaaaaagagaaaaaaagaacttaaatcaggcagatg
gctgggcttgtactaacctcaaacgggctattttcattccataaatgacg
attctttttcattaattaatcctttgggattggtattaaaaaaaaatgaa
ttacctttgaacaaaaaacctactgccttggttagttgttttttttataa
aaataaacgtataaaaattttaatatttgtaaatattttaagtgaaaaaa
atg
>p_NC_015970.1_23579_23831
agacctctgctgaagttgctctttgtactttaagggtttgccttcgttct
gtcaaggtcgtccgtgctgcgtgcctgtttacaatgtggttgctaggggc
tatcatcctgtcaaattccgccgataccaggcaaaaaaagaacttttttt
ccgacaggacgcatg
>p_NC_015703.1_6185376_6185628
aatatctaaatttcggctaatatttgcaaccaaaatacagctttttcaat
caaaatccaaattatttagccatttaaacctcggtatacttattcaatat
ttctaactgattgttattcatg
>p_NC_015703.1_4516280_4516532
tctgctaatttgggcatcattcgtaatctcaccccaaatcctgctaaaca
ccgtccccgattctataaacccattttctgtaacaaatacctttcggtta
ctttttatcactttttgtatattttccgttatttttggttagtatttgta
ttcattatacaatttttttcactaacactttgattacattcaaaaacccg
ctttattttggtctttttacgcttcgtttaccccataaccacgataaagc
atg
>p_NC_015571.1_2210379_2210631
cttattcggagcaaaacagggacacagatcccatgcaatgacgagccatg
ctgtgctcaatgagggcggatcgtaagaaaacgattttgtaacttccaat
agtaagtgcaacactttctacagaaaaattcccgacgaggttagcctcgt
cggggaataaaatcaatcgtttgatttcgtgttgcatttatcatattaag
ggtttggacaaagaaagagaagagacattctgcgctatctttgcttgcag
atg
>p_NC_015571.1_1685497_1685749
gcttccgtaaagtcaaaaacataccatttcgattgaaaaatgacataagg
tttggcaaatatgagagagagctatctaaaagatattgtttttgactatt
ttgtttatatttgctgccggccttttctaatgcaatcttttatgcctcaa
gagggaaaagcataatggagcagctcttcaatgagatttcggatcgtaat
tcagaagaattaaaatggttcttttacaaataaaaaactaattcaagcaa
atg
>p_NC_015571.1_1472593_1472845
ttaatcccttgtcgcttatattgaaaacatgttctttataatccgatact
cttcttaaatcgaattttttctctaaattgcgccgcaacaaaactccttg
agaaaagtaccaatagaaatagaaggtagcattttgcctttaaattcctt
ttcttggattgttcttgaaatgaatcttatttgtggatcttttttgtttt
tttaacccggccgtggttctctgaatcacgaccataaattgttttaaagt
atg
>p_NC_015512.1_63654_63906
ttcagtttgttcaaaaatagaaaaaaagtgggatactgttgtagatcatc
cagttttgtaaaaaatcaccatgcatggtttatcagcttgctactcccct
cccccctttcacatctccctttcaaacatccaaaaaacaaaaatctaatt
caatcaacaaaaaataacacaaaaccttttaaatttccgtccagttagca
catactatgaaactggggccataaaacatggcctcacaaagaaaacaacc
atg
>p_NC_015510.1_956915_957167
agttacttacccagaactcggttattattatttatcactcaaagctagag
ctaaaatcaagcgtttagtgtttcaaaattagaactgatcgaccctcccc
tcccccctcccaaacatccaaaaaacaaaaatctatctcaattctccatt
ttaaacacaattcattttaaatttccgcttattccacacatactatgaaa
aacagggtagttttcgttccctttggctacccacaacacaacaaaacacc
atg
>p_NC_015167.1_3323367_3323619
acctaaaaatttaagtttagactgtaaagatacaatgtaaacaaataaaa
aacacattttgtaattaatttatatctcatattatgatatataagtatgt
aatgtactatatttgacactgaaaataatgcagttatg
>p_NC_015164.1_4103950_4104202
acagaacagctgtcggtgtgccggttccgaggcaacggaagaaattaagg
aaagccggctatcaacctaaacccaagatacgatgaaagaatggcgcacg
actgccatcgggaaagagcatcggtcgcctttggcgaaatgtaagccaat
aaaaggcgtaaaagtgtggaaactcataaaataaggacggacaagcgcat
aaaaatggtatttttgcaaaacgaatggtaatgcaacaagagaacaggaa
atg
>p_NC_014734.1_3526232_3526484
aaatccgacttatattagattaaacagctacaaactaatcatcttaaaat
cagcaccttttgatagctattttaaacatacttatttttagattaaacac
gaaaagtgatcccgacagggtcacaccgcaaaacgcaattgtcataaaaa
tggcagttgcgttttttttatcgagacggatttctcatttattgaaacaa
aattgcttactttgccattataagcacagcacgaaaacttacacggtatt
atg
>p_NC_014033.1_2264417_2264669
ttataacctgcagtttttggtgggtgcgaaggtttttattatctttgcag
ccgtttggcgacctgtggaacggcgccgactatggattatattgtgaaat
aaaactttttaaagaattaatcgacatg
>p_NC_014033.1_1406608_1406860
attctgaatttttaaaagtcttcaacttttagacgtatgaaaaggtagaa
aagttgcatgatatacgaaaaaaagtgtaattttgcagcaaaataataaa
aatatg
>p_NC_009614.1_4265319_4265571
taaacgcaaaaatatttgcgtccagcttcccgttttgcgtgaaaataggc
tgtttttgatggttgaacgcaaaaaaaattgcgttcaacggttaggaagg
tttctttctgaaagtggcttttttgagatgaataagtcggattaaacctc
gaagtcataaggatgttatacgtttttcatatgttttttgaaatacgtat
aacattattcggaaaactgcttatctttgtgcagaaatagtgtttagacc
atg
>p_NC_009441.1_2281768_2282020
aattaattttgttataatttggaacagcaaatatataaaaaaatgttact
gtctgtactaattttgtaaatgtaaaaaattaagtttctgaagtgattat
g
>p_NC_008255.1_3514313_3514565
ttttcataataaaagcagctgcagttgcaaagttcgcaaaaatgccggaa
tggggccaccttaagaaggtatttttatggaacagctatataaatgagca
aaatcaaaggcattctgcacaatattccgcatataaatctcagtaaaaca
ttttgtcctgccaatcaattatttacaatcatttaatgattggtacagct
ttattctaatttatttagtaaattgctaataaaattagaataaagcagct
atg
>p_NC_008255.1_1718837_1719089
ataatttaaaattctgtttaaataaacctttttatcaattcaatatttcg
aatattgattttatatactaaaaatattagtaaatgaaattgaaaagctt
atttttgcttcatcagcgccccaaagttaacatatgttaatgagtagatt
cagcactaataattaagattgcatgctatagctagcaaaattaataattg
ttgaagggtgttcctgatagcaatatcaaaccatcctttatttattaaat
atg
>p_NC_014032.1_1545948_1546200
ccttttccggcgttctggataccctactgtgtggaatatgtggccgtctc
tgctcccgtagagtacgccggcacttcattcatcagctgagcgccaccgc
ctctccgctatg
>p_NC_018011.1_1098023_1098275
atttttttgattagatcttttatatatctttcggaatgccggtactggcg
cttatgcaacaaaggcacgatattttcgtttgtattgtgaacgaactccg
cagggagtaccgaggaaacgacgcaatttcacactacacggtcggcagga
gccggcaaagccccgcttaactatttgtcgaaacgacgacacgatgcccg
actgcattgcgtgccgacactccgtatgcccctgcgcctaattatgcacg
atg
>p_NC_016776.1_2241387_2241639
aatagcgttaacatagatttattataaagacagatatattacatcagttc
cttattggacgaaagcaacattatctaaacagtaaatgatagcatactct
cttaaacggagaaaggggccggataaatattatcagccggacaagtacca
gaaaacgtacaaatagacattatctttccctaaaatatccaagtcagcaa
atcaaatgccgcaatgctttgttaaggtacaactcaaatgaaatagaatg
atg
>p_NZ_CP037440.1_3273235_3273487
aagcttacggtacaaaaatatagagatagagagaagagaacaattataaa
ttttagacaggttgattggtctttcagagacggaaagatttctcttgaat
aaaacactctttaatatcttaccctaaaaacttaataaatcaaatgatca
agtctaataacaatttataaagaaaacacctaaaaaatctaaccgaacga
atcaaataccgcaacgctttgttaaggtacaactcaaatgaaatagaatg
atg
>p_NZ_CP051205.1_5193595_5193847
tctgttatgccgccgcagccggctgccatctgtattcaggctaaaaattt
cccggtgcgcctgttttagcggccactttccccatccggttgatttgccg
gcagttagcatccaacgggcattcgcgcctttgcaaacgatctgttaatg
tattttttaaactaaattatttagcttttatttgctaataatattagtat
tcatttaaagcgatagttgtatggaagcattgaagtggagtgagcctaac
atg
>p_NZ_CP050954.1_4006586_4006838
atacaacagtaaactaacaaaattggcggtaaaaatatacaggtttatta
ccaggtaaaaagccatttattggctattattgcctgattaatgctatttt
aataccagttgtacaggcgcataggagaaacatacgatgtgggtaagctc
ttggatttgctaatatttttagtaaatagcggcggcgtaattcctgctgc
tacccatgcatccattgtccttgtataccctgccccagcaaccgtaggcc
ttg
>p_NZ_CP050954.1_3908844_3909096
atagaccagttggtggtaggtaatgagcgcaaagcttgggcacgcttaaa
tgcgtccactgcacaagactatagcagtggcataggccccagcgaaggcg
ctacagactttgcacaagggctcaacaagtttgcacataagcaagctatt
ttgacacagcaggctcacatttgctaatttttttgacattatataaacta
attttattagcaataccgtataattgccataacaagcaaacaagcagctt
atg
>p_NZ_CP050460.1_914976_915228
aaccattcaattggttgataaggatttcacgtattcattgtatcgtatag
aatatcaggataaactttacgagttatgcatagctaatcgcaataataat
tataatggccccgctcctacattttatcttagaaatcaaagtgaaaattt
tgctcggaatctttgttggaaaaaattaattgaacctacaatacaaaaat
aggattgattacataattttggatttattccaaattaaagatttcctaca
atg
>p_NZ_CP050063.1_6380903_6381155
aatctcttaaatataaatagatcattggttaacggctttgtaatatattt
gtattgtatatactaaagttatattatagcggcagaatcttatacgacac
gctatg
>p_NZ_CP050063.1_5061538_5061790
tttagtcaaaaaatatattttaaaaaagggcctgttcatcgcgatcaggc
cctttctaattcgtttgcaaagccgccaatgaaccactaaaggcgatgcc
caaagatacgaatttatgcgctttgtttgctataaatatattttagtttt
atcatagcggtaattcttttgcaaaccgttatg
>p_NZ_CP050063.1_3769294_3769546
atatataatcgataagccggataaaaaagacccagccaggccaggtcttt
tccgattacttgttgcaaaccgcccctgaaccaccaaaggcgatgcccaa
agatacaaatctatatgcgctatttgtattatatataataaaataatatc
atagcagcaatttcattgcgaactgatatg
>p_NZ_CP049908.1_235204_235456
gaaagaaaagtatgtctgttaacgagttgtcttccaatattgtgaaggcg
cacgagttcaactgagactttaccttggagatcagcaagtgtccatgtta
ctgctgggtaggcatcgagcggcagccgtgtcccacaatacggtaaacag
gttctgcattatatatcgttgttactaataatagtaggcagcaataacta
atataattagtaatcacgtatacttgcagcccacctttgctgcctgctcg
atg
>p_NZ_CP049907.1_4145938_4146190
atacaaagatacagatttttcagataaactaaaattattagcctttattt
atcgcttgagattgatagcaatagctattgattgcctatttcaggctgct
tttttgtttatctaagtaataaagcagagtgctaatcaaattgtttaatc
aagcttttaaacaagctaagcgaaactatttactaatttatttagtaaat
agcagccgggcaggcacaagccgccctttagctgatg
>p_NZ_CP049907.1_1282965_1283217
aggtgtattgcagtaagggtggataatgtttgtaaggtagcagctttatt
ttagcgagagtaggctttaagctgaacagttagcccgccgcatctttttt
gctttccaaggcaaaattcagttcacgtagtattccgtgtggcactttac
atccattttactaaaaatattgtcaaaacatatactaatttaattagcat
aacgtatacttgcaacaaacctgttgctgccctactatg
>p_NZ_CP034157.1_1641289_1641541
actgtaggtctgcgaacgcagttcacgaagcccggtgactgagcttgtcg
aagtcaaaccaaaacttttccacactccccaattcattttgctttatttt
atacctttgaaaaatgaaatccaagataaaacttttcaaacttgaaagcg
atgaaaacattgctatctcagtccttccagctaaggtaaaagcgggtggt
tacggcagttttgaaagtcctgctttagacttcccgaagacaccatagac
ttg
>p_NZ_CP048222.1_1647172_1647424
ttgttgcctgaactaagttactgttttacacttatatagcaagtaattta
ctacaatagcgcctgctcccgcttctgttttctaactaaagattctcctc
ctaatagaatacagtttcggaatactctaaaccattttacatcattttaa
gtattatacaaaaaaagttgtaataatagtttgaaataacaacaattatt
tagtcatttgaatactgctattattttatgtactataaaaattattccct
atg
>p_NZ_CP048222.1_249356_249608
attggtatgacaaaggatgtacatattaaatcatcatttgagaaggtcat
atcatccgtaataggatattattatattttggtgactgtataattactcc
tgaggaaggaataatctgattagaatattcaatacatatcaattaaaaat
tttgtagtatacaaaaaaagttgtagcctctacttgacaaactgcgtata
aatttcatcatttgttaaacaattggcaattaaaccgaaaatgatgtagt
atg
>p_NZ_CP048106.1_4065399_4065651
ctataaaacgatagccaccaactatagcagcagccgaaattcccctctcg
ggagggggcaggggtgggttaaaacagcaactatagaactatactcctac
tatatcaaaggcctgaaaattccctgctttaggcaaagatgagcgtgagg
cacatttaaacttcacaacacatctttattttatcaataatgctaaatat
tttagctttctatatagcttttgctaattttgttcgtaaagcaaatgcat
atg
>p_NZ_CP048106.1_3021063_3021315
tgatataagcagtttaaaaggtaatcaatccatttacagatgcgaatcta
atgaatagttctgatcgataaagcaactaaaaggacgactaacataaaat
taaactaattacattagcacattctaatcttttagacgtaattgctaatc
tatttagttaaatctaataatatcagttgttatg
>p_NZ_CP047984.1_4707796_4708048
gctgtttttctactgtcacttcttgctataccctccccgtgcctgcgttg
ttgcctgcagcagcagccttctatgatttaatagacagtctagtaatgaa
tccataaaccccaaaacaagagggggtgcagcaggaaaaattagtgctaa
aataattagtaaatatgaggctaaaactaatttaattcgtaaaatagcgg
tatg
>p_NZ_CP047984.1_1321748_1322000
ccactcctgtttcccatagagaacatccgtattctggctgccagcttaga
tgctgcgtctgctactccgcctttcgcctataccataattttgcctgtac
ccaacctctttacagctatctccgttagtaatgctaattaatttagtatt
atgtaaaagctatatcatatattgcggcaggataacctgaaaataaagct
atg
>p_NZ_CP047984.1_408787_409039
tgaataaatataagcatagagaaaatcaaaaatgagatttgtttctgctg
cttactccattcatttataatccgtctgtacctccgagtatatctttctg
aggcaagcgcatatataccagcgttttaccccctctttgttgcgtagtct
gggtgcggaatgtgcgaaaacaaccaaataaattagctttttctatattt
attttcgtatttgctaatattattagcataacaaagccaatgatagccct
atg
>p_NZ_CP047028.1_2723149_2723401
acttaagcatttaagtttaaggcgtaaagctacaacttaattgtattaaa
aatgagttgtgttttaaataaatatcattatagtgtaaataagtatctca
tattatgatatgttattgtgtaatttattatatttgacattgaaaatcaa
cccattgaattatg
>p_NZ_CP047028.1_327203_327455
aatacttcaaattacagtattcatgtttatgagaaaatatataacatttt
tctaaactaaaccttcaaacaagtttaaaaatccctactcagaaattata
ttatttagacctctctaaggtgatgtattggttatcttaccacataaagt
tttcaataaataaactattaattaaacttatcaacactgctacattttta
catatctattgtttaattttgtagcatg
>p_NZ_CP047030.1_3734736_3734988
tagtaggtgtttaatttgaagcccaaagatacaatctaatcaaatataaa
atgaataattttgataaaaaacctcatattagttataattaatatctcat
tatatgatatataaatatttattgtttaaattcgtactctgaaaccaatg
gtttaattatg
>p_NZ_CP047030.1_464149_464401
tttttcatgttaattcatgtaatcaaggtgcaatattctatgggtaagga
cttcaattaaaatgaatacgcaaataaaaatttctataactttgtaaaat
g
>p_NZ_CP047029.1_1605559_1605811
taaccaaattcgattttaatactatatttaaccagagtaataatgataat
taattaagttcttttaaaaaccaaagtatcattaaaaaataaaaaccacc
gccatg
>p_NZ_CP047026.1_3189626_3189878
cgttgttcgtacctcacgctgtcgaaatgacaagaaactatcaaaaagat
aaaaatggagatgctaatttttgtccaaattgtaatgctactagaatttt
agttactcctattcaaagagaaaatgtcttttatgtgttatttccttttt
tcgaaaaaacaagacacatctccaacaattgtaagaccctattttaattg
taaaataatagtctaaacatttaaagaaaagttataatttgcaaacaatt
atg
>p_NZ_CP042437.1_4406682_4406934
gtgtatgaaagagggtttagattaaactattattttgtgatgaaacaaat
atagttttttgcccaattacttgatggtaccagcttgtattacaactaaa
taattaaatttttaacaacagcatcatattgctaacattattagcatttt
tgtaattgtg
>p_NZ_CP025096.1_4884120_4884372
gaccaaattttaagctctaatttacgtaaaaacctgaaaacattaggatt
tataatacagtacacatataatagcccccgaaattatattttacttgtat
tagatgcctatgaaaacaagggtcagaacccgatttacaattagaaaagc
tggcataaaaagtcggttaagaataccgttatttctttcacgcgtccact
gcgggtttccctcgccggcgaccgattatttg
>p_NZ_CP046566.1_827854_828106
acaaaaaagaggatgcacggagccgcccggccggccactccaccggagcg
gtgccgctactaaccctgtgtacaactattttgcaaaactaattatttga
gtataaaaatactaaataatttagcgcaacaattggaagtacaatg
>p_NZ_CP040813.1_1843631_1843883
acataagaactatgaaaccccagattatcacatattagtgacaaaaaaat
aacgatataattatcagaacaaaaacatctgtaaagctgcgttataacat
tggaaaataaaatgacggatacgtaaatatctcgtaaattaaacctaatt
ttagaacgtctagtttaagctattgcgttcttgccaaaagtatgtacatt
atagtataatccctatggcttgttaataactcaataaaataaaacaatac
atg
>p_NZ_CP047647.1_3914735_3914987
ccaccggcagctagctgaaacaaccccgttttactacttttgttagcatt
gaattactaattccattggcttcgcgtatacttgtggcaaacccttgtgt
tgaagcccatg
>p_NZ_CP042435.1_3516554_3516806
atacatttattttgagttacttactgaccaaaaaaattttctttccctat
ttgatgataaagataaatattttagtttaattttactaaataatttagtc
attaaatttttaagtatatg
>p_NZ_CP042433.1_4361603_4361855
tttattggttttagtttttgacaatgaaatgcagcgatgttgataaacta
aattcgttagcataaaattactaactaatttagcataacaaaaccaaaga
ccatg
>p_NZ_CP041637.1_3498941_3499193
aataaaacttattacaacaaaatagtgtggttaaaaatattacctatttt
aaattaaattaaagcctttgtcctcatatgaattttcttttgtagactta
cctaaaaattaattcctaaacttattaatattgctacatttttaaatgct
tattgtttaattttgtagcatg
>p_NZ_CP041637.1_3002648_3002900
tcttaagtgtttataattgaggggtaaagatacaatctaaatgtatatgg
aaataaactttaactaaaataaactcataatagtgttaatatgtatctca
tattatgatatagtattaactaattatgtatatttgtatctggcaatcaa
actgttgatatg
>p_NZ_CP039456.1_1394872_1395124
agctaactgtttttgaatcaattaaatatacaaaatattaatcaatatag
gggtgtttacggatatacaataaaattttattttaatagtttctttttca
atttaaatatcactttctcgtatatttactttcacatccaccttagtcag
attgcaaaaggttttaaatgtcattataaagtgttagcgaatacaaagga
ttgcaacactaaagcaaaaaaataatacacaaataaacatg
>p_NZ_LR632930.1_4581529_4581781
gatgggtaggtttttctgatgatctgatgagtgctgttagccttattctg
aatagcgttggaaggttcaagataacacttttgtgggagattactgctgt
ttttaacagaactttaaagctgttgggtttgttgggtttgtacccatcgt
ttatgctaatttctttagctaatattgctaaaaatattagtagtcatg
>p_NZ_CP040937.1_188707_188959
gcagctggcttgctcatcgggccatacgctggaatacatgccggaattgc
agtagcgctatacatgaattgctatttattttagcttatttcagctaact
aagttagtagcggcgtatacttgtagtccttacctactgcaagtgccatg

>p_NZ_CP040936.1_2237965_2238217
atccaaagataagaatattgacgtcaataagctaaaaatattgggttgtt
ttctggtattttgtttttgtgataaaatgctgtaaaaatgcattagggcc
ataaaaactatgaaacatgccagaatgaataagtgcgttaactacggttg
agcttaagggtaatatttgcttatttgctaatataattagtaaatagcgg
cggcgtacactgaagcgccttttgcctatg
>p_NZ_CP040896.1_684781_685033
atgcaaagatacaaatatttactaaaactaaaaaaattggaagaaataat
tatatgatatatcagggaaattattgcgcaatgataagattaaaatgaaa
ttaagccaggaatataccgctataaaaaactatattaattgaacaatctc
agcagatgagaaaaacaatttgctaaaaaaattagtaaatagcagcgtcg
gttgcgtagtactatctatcggcctgcgttctatg
>p_NZ_CP039451.1_1888046_1888298
taatgttaatagcgtgttttatacatcatttcttgtttttttttgtcgtc
ttgtaatgatgtaatgtctatctttagaaaagtaatttgatgtcgtatta
agttgtacgtaaagtaggtttttaactttataagggacagtagttgtgcg
ttaccacaagggtcaggctttcactactcgctctctgcgaggagctcaaa
cataccgttcaatccttaacgcatcctaagctagctaatgtaataaaatt
atg
>p_NZ_CP044016.1_3184766_3185018
atgcacaacgggttaattagattcagtaaatctattaaattatttgatat
tctcaacaaaacaaatctgccaaccaaaattaaattatcgaaaattgggt
attaaaatccattctgataaataaaaactaacaaaaattagtaattaatt
cttcatatttgctaaatattttagtatttacaaatgatgattatttcaaa
atatcaagaatcaatg
>p_NZ_CP044016.1_2217498_2217750
tctggattaaaatataatacaaacaaaatagttagctgtaaataatttaa
ttatttagtcctctagctagtagttctgcttttaaaagattcatggttat
tttattcaaatctgtacatttgctaaattatttagtattttaaccatg
>p_NZ_CP034930.1_3022307_3022559
taactgaatctgctttattttaataaaaaaatgacactttttaaagtatt
tatttctattaaaaaattaaaaaaataaagtacattaccataccaatggc
taaaaaagaattattaataatataaaatacaagattatttatttttaaaa
ataccttaaaaatcaacgataaattaaattattcgtatttttttgcttat
ttttttaatcatttattaataaatttgtattgtg
>p_NZ_CP033933.1_1298161_1298413
tatcatttgagaaaaatatccaggtcgtcatttctcaaccctgcacgtag
cttctctacgcttgggattgctcatttcttggctgtatattcctccaacg
ctttttctattgagcataacttttttatatctgaaaatgaataaattaca
ttcatagctaagtttatttcccgcattactttgctttattttctaacttt
acaaaatg
>p_NZ_CP031030.1_582677_582929
ccgcaacggacatcctaaaaaactattatcgtctaaatcgttgatttata
ttgacaaacgtcttttttattggttaattagggctttatctctaagcctt
catcattgatg
>p_NZ_LR027382.1_1523149_1523401
gagataagcaacacggacagcccacgcaaaacgagtattgcacaaagtaa
gccatagacctacggtgcaatacatacgtttgcaaggcgtcctgttacat
ttctttcatcgtgtcaaattgcgaagtttgagtacgaaagaaactgtaat
taaacgtctttcaaatagattccgcggatcggcacggaatcatttacaaa
aataggaaaaaacttgaaataataacggaaattctccgtactttcggtgt
atg
>p_NZ_LR027382.1_1461843_1462095
aatttaggaattaaaatgaatcctccaaatcgtccgattttcctgaaaca
accttcggagctggcaacgcacctattgtcaacggcttgcacgcctcgtt
acaaaaccgtgaatcctgtcccggctcgccagtcgaggctgtgatccggt
tgtcggcaagtcttcgggaaaagaaaaacgatgcggcgcgatcttcgcat
gggaattttgcgtactttcggggagcgaaacgacacgcccccacaacgag
atg
>p_NZ_CP023540.1_1645813_1646065
catcaaaaaataatataaaggaatctatctcactgaggtagattcttttt
tttgttccaaaagataattaaaatcgtcatttctcaaccctgcacattgt
ttcaccacgcttgggattgctcattgctttgctgtatattttccatccac
ttttttttgcggataacttttataattctgattattaatgagttgtcata
atatttgggtcaccactctgcattgatttgctttatttttttaaatttga
atg
>p_NZ_CP032317.1_1791942_1792194
tatcttcttcgttctgcgcatatccaaaaatacggatattcagcataaac
taaaaatattaggtagaaaaattcggctaaaaaagggtgctattgttgtt
tgaatagcattaaagccaggttaaggacgccagcctagagaaaatattgg
gtgccgcgggaactaatccgacaagtttagaaaactatatgctaaaaaat
ttagtaaatagcagcgccgaccaacggacaagtgggggtcggctcgttct
atg
>p_NZ_AP019734.1_3090363_3090615
cccgaagaaagtttatgcattaacagctatcctcgcctgaaccgcctctc
catgcaacataggcacgatattttctgttcctcttacatgtagcctccgc
agaagggtactgaggataagacgcaactttatatttcttacacatccggc
aaacgccgaactactaccgacttaaatattgttgaaatgactacacaatg
tcctaagacattgcgtgctgccacagtacccctgcgccagaaccgtacct
atg
>p_NZ_CP022985.1_1486981_1487233
attcctgcgtaggtaggaatctttttaaacattatatttagcataaatta
aatttaaaaacagaacacctaatgttattagggcattaccacaagggtcg
ggctttatgcgctacacggtagcttgcttcaatccctaacgcaaacacaa
aacacgaaaaaaacatg
>p_NZ_CP031557.1_1002040_1002292
tgatcccgctgtcgcgtgatcaggccactcagcccgcttactcttacggc
tcagtaataatggaaagggggtgcgggggaaaaccagggaaataaacctg
ctgtagaatcgcgtatataaaattatcccggagctgtggccatgtatcgc
aaggaaaccgtaggataaatctgtgttgataaattttaaacgttatttaa
gacgtgaataaaatctaaccgcgtagctttgtgagattattttcttatat
atg
>p_NZ_CP041379.1_3791400_3791652
aggactcggccataatttgagtttttggtttgactttgagtgagggggtg
gttcccctcactttttttgtgtccggactaaactatttcaaagctcatta
gtaactacagcagaataccaaaacgggattgttgaaatgtgctgatgaac
ttggtattctggaaggcagtctttaggctgccttcttctttaacctaaaa
aatacaaatacaggcaactatatacaatatatctttgtttatttgccacg
atg
>p_NZ_CP030850.1_1622581_1622833
ataatttacattacgagtaatatttgcaaccaaaatacattttttttaac
caaaagacaaataaaacaaccatttattcctttatataccaatacagcat
ccctaactgattgttactcatg
>p_NZ_CP033459.1_629607_629859
tatattttcaaaatttctcgtttttcaaagttgagttgacaaaattgaac
gaaaagcaatccggttttgcaaatttattgttgttttttagagactcaaa
ataatactgattatataaactaaaataaaaggtgagtacatttatatttt
gttgtatttttgcatggataaaaggcattttgcttgcaatcggaaggttt
tggatattccagaatatttctaaaacaatgataaaagagatatagaagtt
atg
>p_NZ_CP061703.1_1427447_1427699
aatgaaacaaagtaagcaacatacaatttgggcgttaccgcaaaacggtc
gggctttcggtagtcgcaatcaaagatgtgcttcaacaatacctcaatcc
ctaacgcgcacatttgccaactaaacgactagacctatg
>p_NZ_CP049715.1_1195753_1196005
tttataacctaattgatttattttcaattatatatgaaagtttaatgcat
atattcatgaaatccatcaattaaacagtaaatatccgatccctatatcc
tttcggtatataaatgattgttgaaacagttagcacctcataaatatgcc
tttattttattaaggatatatcattgatattatctaaatatcaatcaaat
tgctattttatcgcttctttttcaacataattcataataaatttgcattt
atg
>p_NZ_CP025118.1_3021511_3021763
atgtagttaagaggatagcgtagaatctttttaaaagcactaaatttata
gagaaataaaactaaaggttttttcgctttcgcggaaataataaatatac
agcctatg
>p_NZ_CP025096.1_6660229_6660481
aagtgaattaggcttggccgttcccacctacgtatttattagataaggaa
ttgcctagcttcaattggatgtcctggaaggtgggtccggggccgactaa
ggacgagtgaacttaggtcaacttctcgttctgtcgtagaaatcattgaa
cgaaaatatgacaagtaatatgatgctgtttatacgctatttgtattata
tataacaaaagtgtatcatagcggtttgatccattattgcagccattgct
atg
>p_NZ_CP025096.1_1464315_1464567
aaggtatccccacctggtacgtgtgagtaagcatgcggccataaactatg
attttgtagcgaattgggagcaaataactaaatgcttattcattaccctt
aatctgatgggctctcgaaccgtcattaaagtatcccgtcgaaacgaggt
tcaggtaaaaaaagagttaacgatacaaaacgctatgctatagttgcaat
atatataacaaaagtattatatagcggttcaatattagaaaatcgcgccc
atg
>p_NZ_CP025096.1_816318_816570
cgcttgttagccctatatcaaaaatatttttcactataccatagttgcaa
tatatataacaaaagtataatatagcgttttgtcacgtaatgacccgcta
tg
>p_NZ_CP024601.1_1528338_1528590
gatttccgtggattttgtcctatttagaagacatttccgcatgttttctc
atgtaggagtccgaccaccccaaaaacagcattaatcttttgttagtatg
aaaaaattgaacagacttatttcaattgccatttgcctttccctgattgg
cgggatagcatttgcacagccgccagcagagccgggatgcaatcctcaag
tgaggtcgctcgaatccgctcaacagtcggtgacaaaggttcagttccac
atg
>p_NZ_CP015317.1_17663_17915
agcgatcaagcttttaaaaatcacattacttcaccagccgcgtacgaatt
tattacctgcacagaacgcttgtcgccttatagcacgggcgttctgttgt
taaatccagttgctgcattcttcaggtggctagatcaaatttcttaaccg
cataatgaccatatagcaaacttatattataatagcgcagtttatgtttt
tattttgctacaaaatg
>p_NZ_CP015317.1_1684869_1685121
gtcatcatagcctcctagtctgctggcctgatgacaatctctgtcattga
taagggcgtaaaagcttgatgacgcatcggcccgcttggttcaattggtt
ctagccgttttgattctttatataaaacttatagtatagcatcgagtttt
atgtttttgttatactgtacatg
>p_NZ_CP014766.1_3807348_3807600
aggggtaggggataagaattgcactgatttggcacgagcaagagtttttg
taaatttatacttgctaatataattagtaatttatactattgtatactaa
aaatattagttaaagttgagctatg
>p_NZ_CP010055.1_108855_109107
atgaaagggctatggttaagcagcaaaggctaaaagtaagctgtttttgt
atgctcatgcttgtcccactcaagcccggtaacagcagtcgttgggcata
cgccatgaaaactgagcaattacccttattaatccattttgccaattata
ttagtcataaaaagctaaattaattagcagcaacgtatacttgtgcgcac
cttcgcttccacgcccatg
>p_NZ_CP020105.1_4025583_4025835
ccggagccaaaaaaacgatccccgtcatagttacggttgctgagtggacc
ccgtcacttggtgtgcccgttgatgtgacctatgatggaacggttgtcta
aactgaaatgattgcggtttaagcatgcagctaaactgcatcgctgtagt
acgttaaaggcccggctggatagcctggcctttttttgtgattaagttgt
ggtatatataataaatgtataatatagcgattcctgcctgcagaatcact
atg
>p_NZ_CP020104.1_2166857_2167109
gagtgattgtcgagtccagttacaagttaaaaataagccattctgtataa
tttacttgtatgatatataacaaaaatataatatagcggttttgtgacaa
actgggtaattcgatg
>p_NZ_CP019352.1_387970_388222
ttgtagaaccataccttgattaaaattaagtaattgtatttataacagtt
atgcctatctttatacagtagaataaaacgtgttagcttttaaaatgttt
tatttatatttaaaattattaatttgaacatattatg
>p_NZ_CP033929.1_1546335_1546587
tgtttttcaaaatataataccgtaaaaacacgggaaattagataatatta
atatttatctattatcttggtatgaattttgaaattaagaaaaaaccatc
caatttatatattcaaatttataagagagcttccaacatcaatccggaag
ctctctttttttatacgtcaagttttgacgtattagtcattcatttttgc
tgtggataagttgtggatttctctacaattaaactccataactttgcaaa
atg
>p_NZ_AP017422.1_883415_883667
caaagtgaaaattcctataaaacacagcatttacaatactttcacagata
caacacaagtaattatgaaataaaatcaacgttcaacagtgatattatca
ctattgaaacagcgataataaaaactattccaacaagtgtaaaacgttgg
ccttgaagaagaaaaaataatgctaccttttttagcattttacactaacc
atattagtatctttacaatctattacatcatccaatatcaatttataact
atg
>p_NZ_CP006587.1_581386_581638
aacagttgatttcaggaccctgaaaaggccgtgtctgttttagttgctgc
agctaactgaattggtctttcactaatttttttagcagtaagcaaacaaa
gttggttagttgccgcgtatacttgcggtgactaaccaattttagtttta
tg
>p_NZ_LT608328.1_2600711_2600963
tcctaaatccattaatggataattctgcataatttaaactccttgcactc
atggtcttttaagtttgatatttctcataattaactattttatatactta
tcaaatcttattgtatgtatcttaaattttcaaatcttggaaaaactgat
ctgaaaatagtctatttttgctctcatg
>p_NZ_LT608328.1_217121_217373
attgtacctttgtaacctgattaggaaagatgccggagtggtcgatcggg
gcggtctcgaaaaccgttgtactcttacgggtaccaagggttcgaatccc
tttctttccgcagagatgagggtgggtcacaatgtgatttcaccctcttt
ttattgggataccttctgagaaggtatcccaatattcattcctcaggagg
ttaaatttatcttgagacactctcttttttcaattttacattacatttgc
atg
>p_NZ_CP013355.1_2689969_2690221
ggcttgacctttatagccttttgcggctggtgatgggagcggttgaattt
tgctgtcttttttttattttttagggttatttcactctttcttttttgtc
ttaacacaaaaacgaaacaaaaaaagtcaagccttggattttcaacggtc
aactaagtttttgaaccctaaaaaaattagttgattacttttttttaatt
ttgaattgcatagttgataaaaacttaattttgtagaaactacttaatga
atg
>p_NZ_CP013909.1_4500331_4500583
aataagcaaagcagtagcaggtataaagtctgccaatctagctagcacat
ggcaaccaaacaaccttagccgccctatttactacacacttattcaaccg
taatacacctatgttatcaatacattacacactttggagaaaagttttgg
tcctgagcatcagcacaccttaccaatattattagtgatgatataaacta
atgaaattagtaggcgtttatttgggggttccaactatcctaatctcctt
atg
>p_NZ_CP013909.1_4414074_4414326
aaccaaagttaccaattatacgataaactaaaaagcttggaaatgatttt
tttagtcttatttagagagaagcgcttgaattactttaatttgacataac
tatgttacgaagctcggtgaggtacgttgccagtatctagttggattgta
gaaaggcgttaaaacaatttactaaagtaattagtaaatagcaaccccaa
gccaacagctcaggcgtttgggtgctcttatg
>p_NZ_CP013909.1_3737689_3737941
gcgccgaactaagctgcaatagaactgaccattcaggtaaaagcgggctc
ccaatgtccgctttttttattggccatcaatagcctcaattcgctcacac
tctatcaattccgtaatttgagtccgctattaacattagttactaacaca
tttggataaaaatctactaacattattagcaattgcatcgttatttgcgt
ggcgtttgccttcccatcttattccgatagcttatg
>p_NZ_CP012706.1_1423985_1424237
aatattcctgttttttttaattaaagttaatgtaagcttacgatacaaaa
gtatgcaataagaaagctggaagcaattataaattcctgataagcacatc
aatcttcctaagactgggagatttctcttgaatggaaaaaggagaaagac
aaaacgcttaaaaaatctaacctcacgaatcaaatagtccggttgtttgt
tcataagcacctataaaatgaaaaaatgttatg
>p_NZ_CP012643.1_2019197_2019449
aggaagcctagagtgtaatatttgagcaaacttgatgatagttatgcaaa
gcagaagttataatattttcaacttttaggtttacagaaaagaattacta
acattactagggttatcaacactacttaccaacatcattagaattacata
ctaacatataccttccttctatatagatttgcgtacttgccaattaaatt
agtattcaaagtattactaaaggtgttgatatg
>p_NZ_CP013671.1_2547716_2547968
catttttctcctttttttgatacacttcaattaaagtattaaaaattaat
atattaaattagcagtcctccaaaaaagattgctaatgtatttagggaac
tcaataaaaatagttaaaaccaaagtactgtagtaatagtaatgacatta
ttatcataaaataacgtatg
>p_NZ_CP013118.1_4285979_4286231
acagcttttcttacttctgtttttgcatttaatcatgctcgtgcctcgct
tcgctgaagctatgcgaaggcgcagccttgctcagccgaagctacgcgaa
ggcgaagtgtgttaaaagctttaacatggaggtttcattaagcaatatgt
gcacaaaaaactacaatcacttgttaacgtatcttaattatttgtgaact
taacattttttttacaaatttgattgatttttaatctaaaactatacgct
atg
>p_NZ_CP012623.1_2138179_2138431
atccaaagatacagatatttgatctaactaaaaagtttagcctaaatttt
tatatgatttttctggttaaatacagcttttaatattgttttaatagaac
ttataaaattttggcattgcatggataattgataaatcgttacatacgaa
atcggggagtagctggatttgctaaattaattagtaaatagcagccgtca
agtaataatccaccccggcatg
>p_NZ_CP010777.1_3292335_3292587
aggagggtcaccacacggcaggagcttgctaacatttttaggcttttcca
cgcgagttacccacaactgcagaaaaacacgctctgatattcaccttttc
tatatagtttcgcgtaattgctaactttattagtaaccgtgatgcaaagg
aggtgttgatatg
>p_NZ_JH815482.1_364646_364898
atatagatatagagttgcaccttgcacctagcttttatcttgtcctagaa
aaactttacagattatattactttgtcctatatgagcttgacattatcag
gaattgagtgtttcgttagtgcaaactttctttctgttatggctctattt
aataatttaagggtaccacttaactataaattagcattattgattttccc
ttgcatcacttaaccaaacttgctcttatctttgtgacaggagatcacta
atg
>p_NZ_CP041396.1_107363_107615
aaagaaaggatttctatcttctggaatatttaaaattttaaaatagatga
tttatctactatatcagttattttatgaatcttgaatgttagaagataat
attaaatttgttgtatagtagattatagaatattatctcattgatgtaaa
ctcatttttagatcgaagaaaaaaagaagtaaaagacctctgtctttaaa
cagaaaatagtggtttgaattgttatctttgcataaggggagagaaataa
atg
>p_NZ_CP010429.1_791922_792174
actcaatccatgtttgcataaagcgcatttcaatataccatagttgcaac
atatataataattgtattatatagcagtttgttacatttaaacaccgcca
tatg
>p_NZ_CP009621.1_5333822_5334074
tatccagctttgctttaaaaggtataaactagccttggcacatgcttcag
gtaatttgtacctcaataaaagtggaaaaataccgccgcgcctattccat
acaaaatactgtgtaacaaagccatacagcataatcataccacatataca
aagtgcatgtgcataaataaggctaatatatttagcttatttaattcttg
tttccgtatttgctaaaaatattagcatttataacacacactcagttgat
atg
>p_NZ_CP007202.1_601867_602119
gttgagtacgtatttttataggaaactcatcaaataaaagatatatttac
aattcaaaaaagtcacgctttcgcggaataataaacaggatgttatg
>p_NZ_CP010057.1_4765_5017
ggcttccagcataatcggggcaatgggaacagcgtcgggaaagtaaaccc
tgcgcaaggtagcaacttggttaaccttcctataacaggcattttttagc
gtggaacgcggcaaagggtagctcctcattaagtagtaagcacactggcg
gtcttatcgcagccgtaaccaattgccaattttattagttagcgatatac
taacttaattggcacacgtttactttgcgttcctcttatcctgctgacct
atg
>p_NZ_CP006587.1_3992134_3992386
acactgctctatactgttgaaataaaaggatagtggcctggcaagaatag
aaaaagaactgagtatgcacgcaaacagcgcccacgcgcgccctcagcga
aaggcaggcagccgacggcgaagtagctattatttttagtaaaaagataa
ctaattattttagttggatgtatacttgcgcaaaaccattccttttttca
caatg
>p_NZ_CP006587.1_4682582_4682834
acacggtgatgtgatgccagctcctgctggcggactcgccgcccctaccc
gcattcttgccagctattttagctgggtaacgcacgccgtcatgccggcc
cacgtaagggcataggtgggtaaaaacaggtttttaatccgatgttacca
agtaacacccgggcttatgaccggacgccaagccggcttatcaaacaatt
tactaattatattagtatacttgccgtgttcgcgctatattccgctccgt
atg
>p_NZ_CP006587.1_4192129_4192381
actgcttttgctatttatgttagtgtaagtttgtaagccaatcgggtaag
caggcaaacggctgccggtagctgcctggcggtattctgtagttatacag
cagtttgccaacgtatgctctgccatcgaagagtcgggtgccggcggaag
ctcggcgctagtatacaaacaagctactaattattttagtatacttgctg
tgcccgatatagctaaccaccctgcatg
>p_NZ_LR215980.1_3166976_3167228
aggatgaaggcaggagtgcctgtttccagggctttggatggtttgcgtcc
cggcgtgtatgtcgtgggcggcaagaaggtattgaaatgaggatgctccg
atagtcttttcccgaaaggataagggtcgcacggtaacttcttgtgaggt
tgccgtgcgattgttttttcttggtaaggaatgacggatgacaaaggaaa
agcgtggtgtcgcagcatccgtaatgggtaaaatatcgtatctttgccgt
atg
>p_NZ_KI912446.1_89618_89870
aatgaattttataataaaataatctcactaataataagtaaatttataaa
cagaataatttagataatacagcatgggtttagtttatagatttactgta
gtatcaacatataaatagagataactatg
>p_NZ_CP021235.1_2367776_2368028
ctcactttacgtgccggagggcgtacaccaccagcccggtgcgggaggcg
acctccaggcacaggaactttattttacgtgcacagagtgtcgcctcccg
agcacggattcccctccagtcggaggcagcgacaggcccaggtgctggca
ccggagcaggggacttgcttggctaatgcaaatagttttactaaaaaaat
tagtaataaatatagccgtttcctaatttgccaccgtaaaagaaggcgat
atg
>p_NZ_CP021235.1_1774434_1774686
gtgtgtaaaagtaggagattagttggatatgaaatgaaagtgcgtcgaaa
tattatgagctatgatgcggataatcctgcacgagaggctgactgcctgt
tagtttgccgccgcctcgccctcgctccgtagtttttataagctctgaag
gccaagtcgtaagcttgatgtgctaaaataattagtatttctatatagat
tttgctaatattgttcgtaaactagcggtatggaagcaagagttatacct
atg
>p_NZ_CP021236.1_108775_109027
cggcttgcttcaatgaacctgttcctcatactattacatgttcagtttat
ttgggtacaattaaaacacatggctaatatttttagcatttcatttttat
taagcgagtaaaatttcctaatgttgcgtattagctaaatacattagcca
ataaaacaccgcaacatg
>p_NZ_GL945019.1_135986_136238
tctataattcaaaacaatatctgacaatgatgatggatggcaaagataca
tacagcctataagcttaaaagcaaagaataggtacatagcctcttctttt
tatttataccatacttccacttattagcccaatatttccattttcaataa
tagattatccattttcattatcttcgtttcagaatcacctactaaacaac
tttgagcaaatccctattgttttttgttattaggggaaatacaatcagtt
atg
>p_CP020382.1_2836365_2836617
aggtacaccagggcgcgcgaatgtcaaacacgacggcccaaaaatatgcg
tttcaggccgattttcccgcttttctcaacctacccaccatctgtgcaag
gcatatgcacacatatcgagaccccctccagaaacccgacacagcaataa
agtgaaaatcttttcaccctgtttttcggggtagtgaaaatcatttcacc
ttcgtatactggccggcgcgcacatatcccatccgcccctttgccggtcc
atg
>p_CP020382.1_3990248_3990500
ggggcaactttcagcggtcagccttcagcgatcagctttcagctagctgt
actgaaggctgacggctgacggctgacggctgacgacgtgaaaaatcacc
ccggcacatatgttcaggtattgacacatagatcgaacacctttttcttc
cgccggtccccacggaggtgttcgccatg
>p_CP020382.1_4329608_4329860
agtagcgccttcagccgccagcggtcagccgccagcggtcagccgtcagc
ggtcagccgtcagccgcccacagccagaaaccagccgcccacagccgggg
ccttgaccttttcggccgtctcatgctatactgtgtggcctatgtgtcgc
cagggtggtacatccaccggtaccgttcacgttgggagagagggttgtcc
catg
>p_CP012388.1_3699874_3700126
acttcagttaagattactaaacatttgttaagattgagaaggttgtgtaa
ggattggtgaagattaccgaagattggtgaagtttggcaatgttgcgaaa
ggtttgccctacgcaaatactgttaactgaataaaggatctgatactgcg
ctattagtttttactaataaaacaaagggttttacctgttgataattttt
tgtgccggcatttcaacaacagttgcaattgtaatttaattttgttgttg
atg
>p_CP002961.1_4790846_4791098
gctccaaaaatattagttttcatggctataaagttgagaaataccccacc
ctttggtggggttttttctgatacatagtttaagaaaattttgtagatac
aagttttcgatttatcttgcctacacgcagttcacacacaatacactaac
ttcttatttcccttctaatttttattaatttcttcatagtttatggagaa
aacttcctgtttcccgaattaaatatttactaataaaaaggtatatg
>p_LN515532.1_1491875_1492127
atcaaacctaaattttcgggttatacttttgttcaatgggataatgaact
atatgaccttcagttctatctctcattgcaaatgtagccattataatttg
gatgttacgaatttgttgcgaaaaaaataacctctaaatttaattaatcc
taaaatttaaacgattaagaaatgctaagttcgaaattattaagatataa
gctctcttaattttacgtacatttgctatatg
