# Supplementary material for: Non-canonical LexA proteins regulate the SOS response in the Bacteroidetes
Source: Nucleic Acids Res. 2021 Oct 6;49(19):11050–66. doi: 10.1093/nar/gkab773 (PMC8565304; doi:10.1093/nar/gkab773)
Supplement: gkab773_Supplemental_Files [file gkab773_supplemental_files.zip › Supplementary Data S4.fasta]

>p_NC_014041.1_677612_677864
atttaatcgaaaaggtcgctattcatcgacacttatagaaaatgaatgat
ctaaagcgggattttaacgttctcgctttatttatttttatagttttgga
ataaatccattaaataggattaaatccaaaaatatatg
>p_NC_016599.1_8258_8510
aatacgaccgtttaaagattgctttattggtcaaatgtagaccaaatttg
caaaacaatcaagacgaaatgttaggcgatagatcaattgtacatatg
>p_NC_009614.1_2470894_2471146
aggagtttagtgaaaactaactccttctttttattatactacccaacatt
gatcttaccttaccgaaaccaatattcggggcccagcggaaatttcgcat
catcagataaataaaaggggcagttcttatgtgtctctctcgtattcgtt
atacagaaataacattaatgaaaatataacaaataaagctgttaaagaac
tcatcaaccaaaaacctttttcatacctttgctctacaaatttcatgaag
atg
>p_NC_017861.1_1839893_1840145
tgtctactcggttcttattactgtcttgtttaaagtctttctgaatgcct
gacctatgggctgaacatcagaaagtggacggctattgcatagtgcccac
ttgtatataaactccattttctgaaatttgttgcaaagataatatatttt
tcttaaatacttttgtttttgagtatctttgcaccagaaaaatttcagta
ttg
>p_NC_008571.1_3550146_3550398
tgacagcgtattgaaaaggtttattattcataatcataaaatcactcatg
catcgggataagtgaaactaatcattatcggtgcgcctttggcttcggaa
atgaagtagaaattcaaacctatcattcataagatccctcttgcatcggg
ataagtgaaactaatcatttccggtgcgcctttggcttcggaaatgaagt
ttcactaaatttgtcaggtggaaagacttcgcaaaattatccatatagat
atg
>p_NC_014759.1_629235_629487
ttggttaatattaaaaatgaattgatttattttataggaaataatatccg
ttttatttcattatttagctaatacaaaaggataaacggtaagagaaaac
tttaagcggataagctttggaaaaagaaagagaacgcaaaattattcatg
tggacatg
>p_NC_009441.1_2281221_2281473
gttattgttagtctgagtgaagttgaagaccttttatacgataaaaccct
tcgacttcgctcagggtgacaaaacagaaatagaaaacaaattaaaaatg

>p_NC_018010.1_258222_258474
ataaatgttgataaggaataacttgaatcagaagcttttgagaatcacat
ttttttcctctttgtttctgaagaaaaaccgttcatttttcaaatcgtga
cattccttgtcaaaggtattttttaatgattcaaatttaaaaaattcagt
ttatattatagacacaaaattgttaaaatatttaacaattgttcaaaaag
aatcggtgaaaatgattttcacggtgctcttaacctatatcccaaagaaa
atg
>p_NC_013037.1_5947356_5947608
aagcatgtgtgatggtaactggttaacaatgcattgattcccaaacctac
aaattttttggaataattcctttcaataaatggatatgatccatatattt
ggaataaatccattaatttgaaaaaaatccaaacacttgtg
>p_NC_016609.1_1731192_1731444
ggtatagttgtagatttttttgaaagcgttctataaaacggtttaccgtt
tcctgatattgttacgggcgattgggtattcagataatg
>p_NC_013037.1_6517674_6517926
atatgtaagtatttgcttacacaatattatatgtaagtatttacttacgc
aatatttttaagaattttttttcaacaagcatgaaaatcactcgcaactt
tcagttcattttgatattattgtaatctattttgagatatttaaaatatc
atcactatataaccacttcatcaacaaatcattacaatg
>p_NC_020156.1_1255443_1255695
tgatctcgagaaataacagaccgattccgctctgcagcggaatgacaaac
cagtgttagtttgagcgatagcgatgcgctgagtttatcgaagtgtcaaa
aacgatttgaaataaaaaatacaacatctatcgagattgtaattaagatc
gagataaaacaaaccgattctgctctacagcggaatgacagataaaatta
aaaggattttaattctataaaacagattcctgcctacacaggaaaatatt
atg
>p_NC_019904.1_2852172_2852424
aaatctaaaaataatggataaaacatacctctccaacatccatcataggt
gaatagttgcattctagtaaagttatccataaccctatttggtcaaaaac
cgtccagcatttttatgacaccatttcccttttccctacaaaaacacttc
ctttctagccctcaaaaagacagtaagtgtcccaataccttggtggttac
acttgagaagtttatataataaacttaattttattcataatataaacgtt
atg
>p_NC_018721.1_2458890_2459142
tgatctacataatacaaatgatcataaaatgttgagaggtgttgctcccc
tattttacaatgtctgaaaaataattagaattaaaaaaggggcgttagcc
ctgcaatctcaatagcataaataatgataaggtttgaggggcagcgccct
gatatctatggattttaattagcaagaaaactcaaagatcaagaaaattt
tatgatcatttattaagaatccttttcccccgctttatgtatttttgacc
atg
>p_NC_018013.1_2773639_2773891
gacgtaagactaaagactaaaagcaatcatagaacctgaagggttcaaat
gtttatagaaaacaagaggtaatcaaggtttcgaccccgtcggggtcgca
caaacgtcttgaataatcttttgctataaatatataatcccttcgggata
tttcatttttttgtcttatgtctattcgtcctaagtcaattttaaaaaat
aaatg
>p_NC_018011.1_1980329_1980581
tttcttcagaattaatccggagacaaagatacgcaaaatcaccggacgaa
agagcggcatttattcactatctttgcaggaatcaccaccatg
>p_NC_017770.1_998307_998559
ccgaaaaaataatcttttgatttaagttagtccgaaaataggcaaattta
atagttttccttgtttggagcgttgataaaagtcaatctacagcaaaaaa
taaaactaaagtaaatagtattgttgctaatttaattagtattttgtaac
tttgtttcaacaaaacagatgaggcatg
>p_NC_017025.1_2905431_2905683
tttttgacatcttaaaaatcaaaaatacaattttaaacatataagtcata
taagttttaatagtctttttgtttcaagtttaagatttcaagttgctaag
gttctcgaagccaatgttgttgaaatttgtaaaaatctcaaaaatttgag
tttaaaaaattaattttttcagtaatttgtacttatg
>p_NC_016776.1_1352899_1353151
accgacagaagaccggtaagggagccaccttgccggtcttcattttatta
actaatccggtcgactggattgagagaattactcttatctttgctatccg
aaaggagaactgcgatgcagaaggattgcagagatg
>p_NC_016609.1_8601138_8601390
ggtgaaaagatgcttttttaattgttccaggcctttttccaagggaggta
ttttctgtaaaattaaaaatgaggaatgagaaatgaagaattagaaaagg
aaagaaaggcaaatattgagctttcagctttctgccttcagctttcagct
gttttcgtaaattcgcaatcgatccatcgtttacaatgattcccaatg
>p_NC_016609.1_8252719_8252971
acattaaacaacataattaaaccattccattaagccatcctatgcgtaca
ttgagccgctccggtttgcggggcggctcccaaactcaacagcaaataga
ttgttatg
>p_NC_016599.1_1687028_1687280
atagggtggcgaaaatactgaatgtaaacatcaacctaagggaatattgg
ataagtagttttaatatcctgaaaatgaaacctgagccctgaattttcta
tccatacctttgcggaactaattcccaaacttg
>p_NC_016599.1_1462590_1462842
aaaatctgtcgggttttcctttcccccttagaaagccctcttcctctttg
tgaaaaaattatgattttgaccctcaatctcatgcaacttataatgcggt
ctcgcagctcattatgaaaaactcaggatctaccccctcctctattcgcc
tatcaattccctatctttatatttctacctcacacaacaaaacctactga
aaatcagtttttaaaaaactattttctaccaaaacacacagtactaaagg
atg
>p_NC_016001.1_155749_156001
tttgggtgggtgcgggctttttctgcccgtgcccacccaaaaaaagattg
caacggatagcccgacccttgtggtaacgcccaaaatatagtaaacggat
tggttgtttgattttagaattgagctttttttttgaaaaatcaggtttat
gtaaaccccatttatttgaatagtaggcttataccaaatatacatataaa
atatatttggtattaatttttcgggaacaacacaactttgttagaacaat
atg
>p_NC_015945.1_2821802_2822054
cttgaggttgatttttgtagcaataagatacgcaaaattgttaaagtttt
gaaatgggttatccctttccgtacatttggatattttccaatttatagga
ataaatccaataaagtttatg
>p_NC_015945.1_1880417_1880669
gccctaatataggagttttggggttggataattatttatcatcactttga
ctgatcctaatatcgaaaggaattacctttaatttgaatttgtattacaa
cgtatttcctatgtaatttagcaaaaatcgagtactttaaagcatg
>p_NC_015914.1_127288_127540
ggtcaaattttttaatgaaatcaatggtttaaatataaaacaattgttta
aattataaacaataaaatgtcaataaaattaacaaaacagattgtaaatc
atagtaggagaggaaggtaatg
>p_NC_015846.1_273550_273802
atgataaattggtcaaaaaattaaagtagcataaactaaaccaatagttt
atgctacttttttatcttaatcttactgcaactttccagatttttgtcaa
agtagaaaatctctgttactttagtgttgaattacttacctttgtcttgt
ttaaaatactgaaacttagtgcaactctattatg
>p_NC_015695.1_15018_15270
taatcgtttttaattaaaaacaaatatacacttaaaacgttttgaaatga
aaacgttttttgatttataattattcatgacaatatcttctctttgcttc
gaactaatgatgaattttgtaacttacgaaagcaacacagcctgaaaact
ttgcatg
>p_NC_015512.1_64241_64493
gcgaaaagctaaaagcgaatagcgaatagcgaatagcgaatagctaaaac
agcaaacagaggaattcaaatcgtgtacctaagcattatactgaatacta
ttcgctattcgcttttcgctattcgcttcaagctatg
>p_NC_015510.1_7404388_7404640
aaatctttggattgacagtttcaactcagaaaacaaaatatttcaagtcg
tttcgccatacaacataccgcgttcttttgctttctttgtagtaaataaa
ctaaacttattggaatg
>p_NC_015496.1_1874531_1874783
ctaaaataaattaaaattaaagaggatcaagataaccaaaacagaaaccg
aaaggttgttaaataatgttaacgcaatgaatctcgaaccaccaatgtta
ataactaaaataaggttacctattacttaaataggaatatttccataatt
ttggattaattctatattatg
>p_NC_015277.1_4228470_4228722
ataaaaatttgcgttaatatagttttaaatgattgcagctgaaatgtaag
gaaattttgtcaaaagcaaagcaatcattgaaattatcgtcgttttttca
tcaaaaagatgattttatagtgaatatgttagttttttgattccggtcga
atttaaaatactaaaaatattagtatatatttgtgatgtaaaatgaacga
gatg
>p_NC_015164.1_424092_424344
aattgatattgttataatatataattatataaaatcataattatataagt
gcataattatatggttatataaaaagagaagagtatggaaattctggtga
ttatagccgtgttctgggtagtaggcaaaatccttaaagggctgtggggc
ggattcaggaagtctgattaccggagagaccgataacccgttggcaagac
agacatg
>p_NC_015164.1_346397_346649
cataatacctattttatattaaatgaacacagaggcacagagacacagag
ccttttattttcaagaaagacaaagcatgaaatacctttctccgtgcctt
tgtgtctctgtgttccatacatctgtttcataagaaacgcacaaaagtac
aaaactttcattaaatttgcacgaagaaagctttactttatg
>p_NC_015144.1_1982696_1982948
acctcgaaaggaattcacaataaggattattccgttgtgaaaacatttgg
gttgcctcttgtccagaatcaggaggcatttttttatccgaatgtttcac
aaactcctcttaataagtaaccgtaaaaccttgtgagctaaaagatttgg
gttaccttttatttagaatcagttttttttctctacttcaaattttattt
taacaattaccgcgacaccttatagcgtttagatttttcagatttgtaat
atg
>p_NC_014934.1_3708403_3708655
agtatggaaccctagttgcttatttatgaggtctctaaattaataaatcc
gttaaataatgtacctgtttctggtacgcctaaagtactcttgtttggtt
gttgtaagtccactagttattatgctgcatgtactcttcttttaaatgca
ctacaaatagccttgttaataacaatagtgttaaacttcttcttagcaag
taaaaaataattaattttggaaatattccataataatggaatttatccta
atg
>p_NC_014759.1_475969_476221
agaagctcaaagttggctttttttggtgaaatcgacaagggtttatgaga
ttggaaaaatttcctcttcgcaatccaacaataaaaattatttagcaaaa
cattagctaataaaattagtatttatattatatttgctaaataatttagt
atttaatg
>p_NC_014472.1_1187115_1187367
gctaaaaaatgcttaaaatatatatttggatataatccaaataataggaa
atattccatatattagctatccttttttgggtagcaaatagaatcaatag
ctatcctaaaagtgggatagctatg
>p_NC_014371.1_497476_497728
aagctgaaaaaaggattttagagagagttagtgaagtaagatacgcttct
aatttatctgtaacggagaattgatgcttaacttcactaattctctttcg
ttgtcttttgattcctgtaatactattctataaaactttcaaacacttat
tccttcttcaaaatg
>p_NC_014371.1_62250_62502
ttggttattcgtactttggtccgtatagttattataactctattttcgtt
attttgttgcaaagatacgcttttttatttatttattaatcagaaatcct
tatctttccacttcttagccgtatctttgcatagagaacagggtactatc
atg
>p_NC_014230.1_654147_654399
atgctattacttttatctttattcgtttctaaaaaatagggggcgaaatt
tgtgaaatgaataatagttttaaacattatttactcatcacaaatgaact
aagtggtagtttcttttctcgtaataaagatattaaatttaccgtatg
>p_NC_014041.1_3849875_3850127
agaaatattgaaaatttcagtatcagtactatttgcatataaattcttac
cattcttataaaacttatctaaactggttcctatatttttaacagcattc
caagtttctcctgcgtcgctacttttataaagtattgggccacttacagc
ataccattcattcttcgatttggcgtatagaaattcagttttatcgctaa
tagtg
>p_NC_014033.1_603416_603668
tgtaaattccgatttatctgcctgtattattaaactttgttgcaaaatta
gtcatttctgataaattctgaggttttatgagtaattttgtggctgtttt
tgagaataattaaggtatg
>p_NC_014033.1_593182_593434
aattcaggagggtgtcccaacttttgggacaccctccggtttattttgca
cccgataacttaattgtcgaactaaaaaatgattattgttatggaaggtg
catttattatgtttgtaatcgtgtttgccgtaggtagcatggtgagcgag
ctgattaagaatgttgatacagattcaacggtaactgagtaggaatg
>p_NC_014032.1_1981362_1981614
aaacgtctcagtggtcctgaaacgaggcacgcgtggtggagtgagaaacc
cgggacagagacagaccaagcccccattcgctggcccaagcgagcgggct
gaatccattggtcccgtgatggacgacccgtcggagaggtgagacccccg
ccgagccagaagcggagcccgccgtacatggcgtcaaacacagtcccacc
ggagagcgccttcggctacgcactcttcctcgcttccgaattgatcaacg
atg
>p_NC_014028.1_49070_49322
accggtgccgagatcggaagtcgcctcactgacgaggacatctccagggc
ccacgcagggactgagtctaccgctgagaccgagagcacgcagtgaatcg
ctcaggagcattttctacgccttaggtcaaaccgatg
>p_NC_013222.1_295449_295701
tcttttggaggtgattttgaaacggggcattgccccgtttttttttgtct
gcgatcatcccgaagtatgggggtgcgcaacttgattcattggaaccctg
acccacctacctacctgccctttaacgaacctaaccccccgccctgcaac
gccccggcatttttaacaatttataaattggaataattccataaaaacgg
aaaatatccataaattagcttccctctttttttgagaaacgctatg
>p_NC_013132.1_8601767_8602019
gagaaagtgttttgtttgaaagtatcgtgacaaatagcgtacccgcttgt
ggcactcatatagttaataaccattatccccgccaatttgttattaattg
ttaatcctgctaataaaattagtatcaactaaatttattagtaaatttgt
atgacgggagggttcacagggatcatcttttcatgaccattattaacttc
tatg
>p_NC_013132.1_3987516_3987768
catgttgttaccgccctgctgctttgctgcatctattatagaatgcattt
atgcaattaaaatgtatgttgccttctaacaagcaatgtggataaatgct
aatttatttagcttttaaatgctaaaaatattggtaatattgcagcaaga
aactacctgtttaattcccaccctatggaatagaccacttatgtgcgcat
gtaagtattcaacaggctttttttaaagaaactgatgaaaacataagtat
atg
>p_NC_013061.1_1628325_1628577
gaatacatttatatcaactaaaagtaatagtaattttgttgttttgctaa
atattttagtatagctttgctgtacctaagtttttatttttatg
>p_NC_013037.1_363397_363649
ctgtgcctgggttacgccggagccgatattgagcaggagcagaattggaa
atatgtatctaaacaatagtataggatgtcgcatcgagagtttccgaaca
ctgagtaaaacgaatggcccgctagttacatagagcctgcggatttattc
atgtactacgaaaaaaaagtgccgcatgatgcgaatgcattgctatttaa
tttgtttttaattgacataatccgcttttagcagaaaaatagcccgtccg
atg
>p_NC_009441.1_4258814_4259066
aaaaagaaaaatgaatttaactgcataattttcattccttaaaaaatacc
cgcttcacccttttcaaaaaaaatctcatttaaattgtcgatgcgtaaat
tctgaataaacatcttttagctgtaaaatctgcttttcaaatcccctgta
aaataagcatttcagaattttgttactatttataacattatagattttaa
aaatgttattatctgttactaattttgatctgtataaacgggtagaaatt
atg
>p_NC_009441.1_997408_997660
ttttaaatatttcgggtgtaactacaaaaataagtaaaatgatttgtttg
gattcatttagttgataatctttaaaaattgatactatttataactatta
gcagcgttctttttattgctttcctttttaaatttgcataatg
>p_NC_009613.3_2193005_2193257
gcggcaccttgttaggagtaattaaaatttaaaacggaaagccaataggt
aatccgtttttttatgcttgaaacttttgtgatttttatttcaaaaaact
tttcctttttaaccttaaaaatttttatttttctgaaatttacaaaatg
>p_NC_008255.1_1966283_1966535
aataactgctgaatagtgtttttaacgaattctttccagcatactaagtt
acaggatactttcaatgattgttacataaattactaataaaattagttca
atattgattttttaattgtaaatttactaatataattagcaaaataacat
g
>p_NC_007678.1_1250_1502
ggggcttctctcctgcagacgccctctggagtttcactacaggcgctcgg
cgtgaatctgacttcgggcggctccatccgccgacgtgacgtgcgccagc
tacccatctgaccggtgggtcagcgtcggaggccagcgggtgaaccggcg
catttcacggtagcacggcttgacaatcgtgtatgtgcgttgtatgtgta
gtagggcagcaagccagcttagtcccgcctgactgccaccaatcctctcc
gtg
>p_NC_022111.1_129302_129554
aaaacgaaccctctttggataagtttctgatttgtatttctgatcataat
atattgaatttagactctaaataaagaaaaaattattcctttttttatat
ctttgcctatatg
>p_NC_004663.1_5809463_5809715
aatactaaatttactttatggtttgtatttcaaatattttcctgttgata
gattatagataacaatatacaaatatagtattattagaaatggaatcgct
atgatatcgaatcttttttatgtcctgtgcttctaaaaaaataggcgcgt
attattttagaggctgtttattcggaaaattatagtaagtttgctatgga
atttgaatacaagtg
>p_NZ_CP047897.1_4082109_4082361
agtgaaagggattaagaatgttctggtgcaaaaataacaggattacgtag
tctttcgcagacggtgtagaataagtgagttaaattcgcagtaagtacgt
gtggcataacgtctggttctggaaatatggtataatctgtttttctataa
gaaaattttcagatcaggttggctactcactgtattcccttaccccaatt
attaagactgcgtgcgcaaaatcatccatatagacatg
>p_NZ_AP018042.1_4825108_4825360
agcttctttttttcaaagatagcaataaatgactaaattatagtcaggaa
aatgacgaaaatatcgacaagctgtgaggagaacaatattacatatg
>p_NZ_CP010776.1_3353756_3354008
ttgggtgattcgcctttgggtgccaagctaagctgtaagtttctctttac
tcaatagcttgtcaatcagggccatcaggtgttagattatatagtggaac
aactatgttgtgtggataaatgctaactatgttagtaagtttgtgtataa
atagctctcatatatttagcttttatatatttatctctcgtatttgctaa
cataattagttttttagaggctatgaaccttagcttatatccagatgaat
atg
>p_NZ_CP051204.2_7356544_7356796
aaactaaataaattagtatctttacaacagatcaaagtgattacggctgg
caggccctgctgatcactatccgtgctgacccttcgcccggcctgccatc
cgcttatcgcttatgagcagagagaaggaccacttttataaacagaaccg
gtgaataacgggaagaccacacaacgacacctgaaccaggaaggaagatc
gctccggtgaataacgggaagaccgcacaacggcactaaaacagggcagc
atg
>p_NZ_CP051205.1_5344940_5345192
aacagaaccggtgaacaaagggaaggctgcagcaactgtggacagcggga
gactgcacaactaaaaacaggaagcagaagggaagatcgctccggtgaat
aacgggaagaccgtacaacggcacctgaaccaggaaggaagatcactccg
gtgaataacgggaagaccgcacaacggcacctgaaccaggaaggaagatc
gctccggtgaataacgggaagaccgcacaacggcactaaaacagggcagc
atg
>p_NZ_CP051205.1_3786395_3786647
caatacggataacactgcttattaacaggctgctgaaccgtttcagcagc
ctgttttgttgtatctttacagggcctgcggcagcatcaatg
>p_NZ_CP050954.1_4009526_4009778
ggtgaaagtctcacgcacggttctgaagtggcagccgggggagcgattcc
ccggctgaccataaccttatttcccgctcggacgaagccaaacagctagg
ttttgctatg
>p_NZ_CP050954.1_3827011_3827263
ggggcctgccgcaatacgtgcggctgctgaacctcaccactggcaagttc
taccgcattagcgtgaagcccatcgtgcgcacccgccctgaaaacgagtt
ttgcgtagcgctaccaccgggccgctacgtgctgcagtggtatgagtatt
cctacggcaccgaagcgctacgtaaagcggcacgcggcgcgcttaccgac
cggcgctactcgtttaccctgcagccgggtcagctgcagtacgtgggcaa
atg
>p_NZ_CP050993.1_3366867_3367119
tagtattacaatcccgaaaaatttccgggattttttttgcttaaatttgt
agtaattgatgaaagaaaattgaaaaagattggtaattagtgagtcttta
gaacatcatcaatattgtcccattgcttaaaaggtttaattttattatac
taatttctaaaatcttgtatttaacttccacctcatg
>p_NZ_CP050995.1_3912906_3913158
aaggcggataccggaagatggaagggattaacgtattattaagtactact
tcgtctttcattatatttagtaagcaggttttaatttccttatcgggtat
attaacttatagcttctaacttcccttctataaaataaatacaggaatcc
atatctttgtgttatg
>p_NZ_CP050831.1_3366926_3367178
tttattatttagtagtagaattgagcggaacaagtactacactcaatgaa
atgatgtaggagacatgagtaagtctaatacatggttcggcttatttcag
tacaggtttcaacaagttcatctacacataatttttgttcttaccgatgc
tggggtgaaataactttttattatgattatcctgtctgtcgtttaaagaa
tgatgattattcgaaaaaatatagtaagtttgctctgctaattcccaaag
atg
>p_NZ_CP050460.1_3556788_3557040
agtctgtatctaaatatgagtatacaaggtacaatttgattttataatcg
cacaagtatcaaatggtcgcgcagtttggctgaagttttgtagttaaatt
tgcagaattgatg
>p_NZ_CP050461.1_2237555_2237807
agattgattatcataaatataaatatctatatagcgtatcgacctgttaa
aagtgtattttaactaaaatcactattacttttatttaaaatatagacaa
aatacaaataaaatagacaaaagggttatatacgtattaatgttgcatta
tagttaacagtgaacacataaattaagataaatacaaataggttaaatta
ttcattgctccatatttttgatttgcttattacgatatttgtagttgaaa
atg
>p_NZ_CP050063.1_4817480_4817732
gacagaatgagtaggattttgggtgatctcaaaaatacgcactcccgcga
aaccatgaaccaatcaccgttattttcgtacaattgcctccattttttgt
attttcgggacaggtaaagccgttaactgacaactaacctgacttcagta
cctaaggacgtg
>p_NZ_CP049868.1_2966752_2967004
cttttgtaaagaaaaaaaatctaatccaataatgctaaaaaaaatagcga
aatttaagcaaaattaatccctgctaccccctactctggcttgctttttt
aatttgcaaccttcattaggagttactgcgggttaggttttaaccattca
tg
>p_NZ_CP049907.1_4506958_4507210
ggttctgagctggctgaggtggaagtacttagtggagcctaaaaaagccc
cccaggttgcattcacgatggtttcatgcccagataaaataagaaacatg
ccgctggcacctccctttacaggctgtatcttcgtggaagcagagtaacg
aagcagtg
>p_NZ_CP049714.1_2049185_2049437
atactttccaataagaaatgtttgaaaatgtataactattattagagtgg
attacccataaaataagtactataaagattaaattataattcgtaagaaa
taaatcataggtaaattcaattattttttgatttacgtatttgtatttta
tttaaaaacggatcatataacttggaacatataaataaagtttacacaaa
aataatatttttgttgattttaagtaaacaccttttgtaactttgtcatt
gtg
>p_NZ_CP049333.1_2413622_2413874
tttatccaacgatactgtcacttcaagttattcatgtccattctatattg
taggcacattgaaacggttttaactgaaaacctattctcacaagaactcg
gccaattataacgggttgagaaattgacaaacaaaaagctaattatacga
ttaaaatattaactgcctgataattggctaagtaagctaattatattagt
atttggttgcgaattgtcttgattcctgctaatttttgtaaatttggata
atg
>p_NZ_CP049329.1_2303196_2303448
ttaaatcaaatggttaaaatttataaaaaatataaaataattttattcag
aagctaatattaagatttttttaatagaattcttggtagtccaaatgtat
tttttatggtttagtctaagaaaaaatcacaataaaagtgaaaaattccg
atttgtaaaacccgtttcatatcaaattttttatcaacattactttaaaa
ttaactttagttacaaactcccatcagtggatattgagtaattttgcagc
atg
>p_NZ_CP049298.1_2333725_2333977
tcaggatttacctgacttttcatcaataaagcgctgaaagaaaacacgac
aaaaaagaaaattttgtacatcacacaaattctaatattgtaaaaataca
gaatcgaaagttaatataacacgaaatttaaaatttgataaaactaattg
caacttcataaatttcgtttgtgattaacttgttaaaaactttaagaaga
ctctctttttttagatcaaaattctttctagctttgataaaaatttggtg
atg
>p_NZ_CP048409.1_3737456_3737708
tctcttctctttgtcacaaaaatttttgctaatatattaagaattaatta
gagggggtatttctcggagcgatgaataaattactaaaggttcaattaaa
tccacaacttcactattttcgtaaagtagtaggactgacttaaaatg
>p_NZ_CP048222.1_7348982_7349234
aattaaaataataggttaagtacctgcatacgtaatttgatattctggcg
cataatttttatttactttattttccattttatcatgttagtttctattg
tcaagggctactgattttcataaaaacatcttaacttatcgcaataatca
ggggattacttcattataggtatagtaagaattctccctgctaaaggcta
ccgtttaccatg
>p_NZ_CP048106.1_1712844_1713096
aagcaaagattataacctacagatattcttatacttaatattgtattatt
ggttaaaacaaaaagaagaatagtgttatttttacccaatcatgatgacc
tcctaccccggatttagcttaaatgctctgagtaaataatccgctgacta
tagttgaatatctctgctggtttatcgttaaatttgcacttacacttcag
ctatagtttaccttttgagccagcccatccgcaagatcattcacatagat
atg
>p_NZ_CP047984.1_343910_344162
gttcggtacttatatatagctgctgcttgacggcttcagccatatataat
caggtatacggggaggcgttgccggtgagttgtgctgcaggtcgaggcaa
tcccgtgcttttgaagcagcgtcccagtcgctccactcccttgccctccg
gaggggatatataaatgcgctgcagcggccgcaaggcaaatacagatatg
ctcctgttttgtacctttgccacttaaccccgcctgttttgagccagaca
atc
>p_NZ_CP019288.1_3534359_3534611
gaatattggtatagagtgctaatatcatatttacattgaaataaatttga
taaaatttcattttcttttttagcagtttcaatatagatatgacataaag
atatcataattttgaatatg
>p_NZ_CP019288.1_1819048_1819300
tacattcaaaacatacctattattaaaagcagctttcgggctgctttttt
tatgccaaataatgtttaactgtcattttaaattttaattggtattatac
tgcaaagacaggaataactccttttagtcatcttcaaaatttttaataac
aagtatttttacatataattccccttaatatatg
>p_NZ_CP013210.1_3140275_3140527
gttaaaaagtcgctcaaatttgggtgactttttaaattttgaaataaatt
aacgttttcgatgacacaatgtggcgttttatcttctcaactttgtacca
tg
>p_NZ_CP047028.1_1442346_1442598
atttatgtgatttagagttaggacgttatacttatttaaaacactttttt
caaagtttaacaacctaacatttgtgcattttgattcgtgtatatgaaaa
aaatgtacctttatcactatg
>p_NZ_CP047028.1_971424_971676
aagtttatatttgctttaataaagttattataaatttgtgtaatagtata
caaaacgtacagcaattaaccatagtatagagacactaatttatg
>p_NZ_CP047030.1_1283877_1284129
atatataacgtgcgaaataattatttattaacaataaatctttgattatt
ttgtcgctattaatactttgatagctgtggtaattattgaaaaattcaaa
ttattagtaatcaattgggtagcgtattttacctctttttttaggtttat
attcggtttttgagtaaaataagtgacgtttgtattttattttatggtaa
ttttaatgcagaattatcaccatggttttacggccataaatcaccccaat
atg
>p_NZ_CP039934.1_1573868_1574120
tttatgattgtatttttcgaattaaataacaatatagtatcagtaatgtt
tatttgttgaaaataacgcatacttactcagaaagtatttaaaatacata
caaatttacgtaataccacttggattttcatcggaaagttaaaaaaaaac
gatttctttttaagaatataaactgatttttttcaattaattttgaccaa
attgccttgagatg
>p_NZ_CP047026.1_2965219_2965471
atttgtttttacgaattagcaacgaactaagtaatctatctatttaaaat
gagattgctttgtaaactcgcaatgacaaataacatctttttagtatttt
agaaacatg
>p_NZ_CP047050.1_1080882_1081134
tgttaatagcttctttttttttaattgttatcctaagccaacttaggaga
ttaatagtgagaatattataaaagtttgatttataataagtgaaactata
atagtctcaataaatttgatcatagtcaatacaaatttataaaaatgtat
aggttaagtgctgtttaattttaaaaaaatgaatttttttaagtagtgag
aggtgaaaaaatctattaattttgatttataattatctgaatgaatg
>p_NZ_CP044507.1_470179_470431
tgtcaccccttcggggtttcaatgcaacgttacctgcgtctataatcatt
acaccccttcggggttaagctgacgctctaaccctctaacctctcatatc
tcatgtctgaaatctgaaatctgaaatctgaaatctgaaatctcatgtct
gaaatcttctatgcactacagcttcacgtcttcccaaacctgtatatgcc
acagccggtttccgcactgtactgcgtaattaaatagctaaatttgcgtg
atg
>p_NZ_CP046566.1_1255401_1255653
ggcacaaagctgaaggcttaaggctgagggtaaggttgagatcaagggca
cggaaagacttattggcaaaaccatcttacagccattgctgatgattctc
tgtgttcttcttacttagagcaaaaaacctcaaaccacaaacaaaaaaca
tcaaacatcttcttttatc
>p_NZ_CP046566.1_827958_828210
tgtacttccaattgttgcgctaaattatttagtatttttatactcaaata
attagttttgcaaaatagttgtacacagggttagtagcggcaccgctccg
gtggagtggccggccgggcggctccgtgcatcctcttttttgtatg
>p_NZ_CP045652.1_2467049_2467301
tttacaattacatataaggttttggcaaagatagaataaaataatgagct
tagttgaaatgggtacatatttcggcttaagaataggtagatatattgta
atttttttgggttctggcgtaaagcatttgtggaaatattgggttaacac
aggcttttcttatttttgtatatg
>p_NZ_CP047647.1_299751_300003
cgcgcatcgtgcccgtattgccaacgggtaacaggcgcgggcgtggtgcg
ttttgccaccgcggctgctcgcccgcgcttgatgccacgctccggccatc
gtaccttcgtgagcccagcagaagcacccagtg
>p_NZ_CP043006.1_1969585_1969837
ggctgctttggattagttctctatataatctacagttatcaggccaatat
gttttaaaaactgaaaaataattgctaacatttttagtttatgctaatta
ttttagtaatttagctataaagacatgagtatg
>p_NZ_CP042831.1_651664_651916
attataatgttttaattgtccaataaatttacgaagcaaatcactggaaa
gcaccactatacgggcagtttatcctttctttaacatcaactcaaactat
aagattattttcttatataagattattttcatacatttgctttatg
>p_NZ_CP042435.1_5175689_5175941
ttctactgtacaattttttttgttcataaaagttttggatgtataagtga
gtgacacaaccactgatgccacctgcacaacagcctgtcaacaaaaaatc
ttctctacctttacaatgttcatg
>p_NZ_CP042435.1_3514856_3515108
ctgcgtattgctgtaacagtacaagagtgcgacgcaagaaaagttatata
gcgatacaacagttgggtatataaaattatttttatg
>p_NZ_CP042437.1_2838910_2839162
aaaggtataattgaaagtttaaatatagtattattcctcgttcttaaccg
ttaaaaactatctgtgttataaacgtggagccgtcggcctgccgccaact
gcaggcagcaacaagaccagtaaaaactactatttgctatatttacattt
ggaatacctctgtataaccgcccacgaaaattatccatg
>p_NZ_CP042436.1_4044288_4044540
ttgtatagcttaaagcgaaagactaaagctgaaagcgctatttgtttggt
ccctaattaagctttggactttatgctttgagctcttagcttattttaac
gattcaaatttgctaaaaaaattagcaaaatatcaaatcttttttcaact
ttgtgctatg
>p_NZ_CP042476.1_2128805_2129057
tgtaaagattccaagggagttatgggttatgagttgtgggttgtgggttg
tgggttgtggtggaaagtaaaaaagttaaagaggaaaaagagtggaaaat
ggagagtggaaagtggaaagtggacagccagagttaaaaagcaaagaaga
aaagaggaaagatagatgaacaaaggagttttctcactactcaatactca
ctactcaatactcactactcactactccaaacgtgagcgtagcgaacatt
atg
>p_NZ_CP042433.1_3079697_3079949
agcgcttcgttcattgttttacattgtgggtaaatctcgccaaggaaaat
tcctcaattgttaacgaaaaaatcatacccgtttaatttgtgccgcaacg
ggctttgtgtacacggatttttccttcgcggtaaaagcaacgcggcctgc
tttcgccacagtgcaacccttatttttgaaccgtg
>p_NZ_CP042434.1_4752115_4752367
actaacgataaataacttagtataaaaaaataaatatattggataactaa
ttttaaatcaactctttaaatcttacacctaaacatattggtttatttta
ctaaataaaggggtataattgcactataaagataacccaaatatg
>p_NZ_CP042434.1_1837767_1838019
taaagcatggataaattgaggtaagtttttacatattctggataatcccg
tactttgaagcagcaatttgtctgtgattagcatacaagcaacaatttaa
tg
>p_NZ_CP041687.1_789177_789429
ataatgttatattttatctgttttaaagtctattatattactgtttaaac
ccaaatttacatcatttttcctaaagcgttaataaataatgactatccca
aacccattacttaattttgtactgtg
>p_NZ_CP041637.1_1187989_1188241
cacaaagatgttttttatttttaagtcagagtctgttctattaaatttta
acaggcttatataagcggcatgcgataaagatatatgataaatatgtacc
tttatcgcatg
>p_NZ_CP041360.1_8437228_8437480
tattttaaactaattcctgccattagcagatagatagttgatagtataat
acaagtaaaatatattgcgcttgtattacagcaaatatactataaataca
gacgaatgactatacgaaaagccacattcttagccaaaaattgatg
>p_NZ_LR632930.1_2033307_2033559
aacgaaatggattagttctgtctatttaaacaaacgaaggccgctataag
tttattatttctttactaactgcattagttttgctaatttatttagtaat
tttggataaagacacgattatg
>p_NZ_AP019739.1_2672091_2672343
taaatctgctcctcgcaggaaaaaccgaatcgaaggtgaggggatacttc
ccgaagaatcgatcgggaaatttttctttgtttaaaattctttttcttgt
gcttttggttcgatccaaatgggggaaatgtttgcttttgcactcggctt
attcgtatctttggctgacgccttagatacttctgttcggcataatcagg
ctggcgcttgcttctgccctcacgtattcgtatctttgtcttcggagact
atg
>p_NZ_CP040936.1_2387754_2388006
ccttagcttgagctttcttattacaccggagtcgggcatttgcctggctc
cggtgttgcgttttcggagggtttgtatttgtattttactatataattct
ttgtctcggggccaacgctgaactttgcggggtagcattttctacctctc
tgctcagcccaaaccctacccgttg
>p_NZ_CP040812.1_2385521_2385773
aattgccccttttgaacatgaaagcttaacttccacttcgtctatagttt
aaagatagttttttacgtgcaatattcgaagtatcctgcgataactaaaa
tactaagctgtatttctttaaatagtagttttattaaatttacagggtg
>p_NZ_CP040812.1_816724_816976
acgatatttatttttcctccctttttatagtcctcttgatatctcaggag
gatttttttatatatggctcattttgagcggtttaaatttttagcagatt
cttagtgttaattctttttctgaattagaatctttccataaatttggaaa
aaatccaataattaggatttattccgaattttatg
>p_NZ_CP042171.1_3024045_3024297
cttacacgttcttaaataccttatatagttactatcctatttcctggatt
cgtgtgcgcacgcaacatcgctttgatttccccataaatatcaatcgttt
tttaatctgaacctattttcctaagcataacgcaaagggtaaaaaaacta
atattgttagtattttgttgaaaatttatcttttcagaatctttaattaa
ctaaaaatattagtaattttgattttaatcatcccccttataatactaga
atg
>p_NZ_CP042171.1_5291935_5292187
gaggaaatcaaaaagacaaagaaacagccgatatgggtcagtgctgaagg
gaggcagattgggtaatcattatg
>p_NZ_LR590470.1_2483415_2483667
ctcttaaattataattatgattcggcgcaaagatactattatttcatggc
ttatgggaaggttgccgttatttttgctgtccggtgacaaaaaatttccc
ctacatttgtagcatg
>p_NZ_CP040106.1_2718868_2719120
aaacgaaatctaaaaataatggatgaattatacctcaccaacacccaaaa
catttgattagttgcatttccgaaaaagatctctctcccaaagaacacga
cacatctgctctggcatcattcttctagacggtaattgtctcactatcca
atcacgacctcatttttcacttgaaaagtttaaacaataaacttattttt
gtttattaaacaaacaatatg
>p_NZ_CP028923.1_3413238_3413490
gtctgtttattatttctactacaaatattagtaattataccaattaatca
aattaaatactaatttatttagctaaaagattattaaaacagtataaatt
actaattttgttagtaattaaatgaagggaattatggaaaaata
>p_NZ_CP038029.1_2428432_2428684
gtcgtgtttatacgcgcttagtcggttttttaccgaatgcaaacataaat
aaattagtagagagtacaaagaagtgagccctttcaaaattttgctaaaa
atcttatctttgtttgtcgatg
>p_NZ_CP037933.1_2946337_2946589
atgttaatgtgaatttaattcacaacaaatatactattttttggtaatat
gattctaattttgtaaaaaaaaagatcagccccctaacccccaaaggggg
aataaaaacctaaaaaataaaaatctatggaaataaatttaacaacttct
gctccctccccttcggggagggctggggtg
>p_NZ_CP037933.1_2742916_2743168
tttgtcatttcggggcacgaagcaatcttttggagagatgctccaagttt
ttaattctctaatgttttcttcatcaaatatataaattcttcgtgtatct
ctgaagcgtctttgtgtatctctgtgtaataatttacataaatttgcttt
atg
>p_NZ_CP042432.1_4018127_4018379
gtgctgagcagaataggggattaaaagtaatactgttagcgcttatttgc
aagctgtcagctatttgcgcggcggcagcccggggtactccgtaaaaatt
gtacatttaaaccctgatccatg
>p_NZ_CP037755.1_4771160_4771412
tgctgttggtgccattgaaacaaatgcaattgtaaaaaagctgttgcaaa
tcctttcaaaatcctgcgcatcacccgttccgtttacctttgcaacatg
>p_NZ_CP044016.1_2912573_2912825
ttcatttctcgattgtaataaatgattatttaatttttctttttccctaa
atttttgattatcaactcgttttataaatactaaaatatttatcctttta
atactaaaaatattagtaaaattgcatttggaaataataattttcggatg
atg
>p_NZ_LR215974.1_2623669_2623921
gatctttttaaattttaaattttttccggagcaaatgtagatgtgtaatg
cgacaaaactcgtcgtattataaattatttaaaatattgaaaacaagaca
attaaacaaaatgttaaaatttaaatttaacataacaatctgttgaaaaa
tttttagatttgtctttctaaaacgctttttttaatg
>p_NZ_CP042431.1_1229304_1229556
aggcatcgcctttttgaagatactgccaacgagcagccattaccattaag
cctcctatgagagaagtgagcagctcttaccgttccatgagttgctcatt
atctctccctttcatcatcagcaatcattgaagtatg
>p_NZ_CP035544.1_161402_161654
tagctctatgcgcagaaagtttgatattattgatttgtttatcgtagtgg
gatgccttttcatttcatttatggttttccttatcatcaatgcttttcaa
tcactctgatttagatcaaccaactttttttagtttctatacaggccgta
cttcaaagtacggcctttcttttttgtatatgtattttaacatggaataa
atccaaatagatggaaataatccatatcttagctttcctttttcgacagt
atg
>p_NZ_CP033068.1_3807302_3807554
tttaatgttttgtaatgtacttacaaaaataggagaaaatcatttggttt
ttgcttattcacttgttaatgtttgttattatcttcaaaatctattactg
cctgttttgcatgaaaaatttaacttatgagtaaaaatatttatgccttt
tttattctctattgttggtttcctatctaaatttgtactatg
>p_NZ_CP033068.1_2821704_2821956
tttttcttagaatgacaagtttatggattacaatctttgtcaaagttaaa
aactttgacaaagatatattagtgaaaattcgtagttaagaaaaatacat
aatctaggaattgtagagacgctctgcagtatgtctagacacaaacagag
gttctgcaaaaaaaaaaataatctcatataatataaaatg
>p_NZ_CP033070.1_3103023_3103275
tagattcagattgaatatattatttaaaactcgaaaattccggttgcatc
aatcggaattttttttgtgtgattaagaacttcgtttgtaagcttctata
aagtcttcttttttaaacaactctattcaacattaaaattgatgctaaaa
tattttaccttcttgtaaataattgtcagtaattttgtagcaatg
>p_NZ_CP033070.1_2178614_2178866
attcggtttcagatgctaaatgttttcttgtataattttttgaacttata
tttttttattttcaaaatctcttatatattagatttcaatgattgagggt
ataagagctattggcgacaaaacgtgacgtattaaaatatttaatttgtt
gaaaatcaaatgactatttataacgttaaagttttaattaaacataatat
tatactctaaaagttttaattttgtatagcaaatagtcatttttaatatc
atg
>p_NZ_CP034951.1_2749779_2750031
gaggcggaaagaagtgctagtttattttgatactttagagaacttcttgt
atatgaattcccatcgccctaaattgaccggcgtagaataattctaggga
taatctctttcaaccttaacaaagtttttcggtgtttaagtccaaccctg
ggagttttgataaactttatcaaagttccacttgattcgaggtaggaagg
tttctaaatctttagggtttgaaatcctctaaaggtattaattttacaaa
atg
>p_NZ_CP034951.1_1393794_1394046
aatatctaaagtgaaaagatgtttattccttcaaaaaggatattctatac
tctatcctaagtattgatttgtagagctatatgagaattatcttatattt
atccattttatgttccaaaaataaatattgggaattaaagcatttccaaa
tttttcgacacacttggaatatttccaaaattctttcgcaatctcttttt
tttgtgaatagattctatttaatttgtagagaaattaaagccgaatttca
atg
>p_NZ_CP034562.1_3275162_3275414
tagtagcttggagtaataaacatgagtttatcgttaggcgacttcttatt
tctgacactggtatgtatttgctttctgaacaagggcatataattggtca
gaaaaatgattttacaatatggggagtagtaacgtttagtattagacatc
atcattggaaaaaatg
>p_NZ_CP034570.1_2626451_2626703
aatctagatacgtatgaaaaaacgctaatataaagttagacttttgactt
taacaacaagttaatggtttggtttttacttaacgctaattgccttaaaa
tgttgggtattagtattcaatttaaaaaagtatattttatttattggaaa
taatccaaaaaataggaattattccataaattagctatccctttttcagg
atgcttatg
>p_NZ_CP034549.1_801653_801905
gttttaaaagtaatcagagcacaggttacattgtcttagtaccatgctaa
ttgataccaaaagatgcgacggttgacttaattttgagcatg
>p_NZ_CP034549.1_412760_413012
aacttatttttagtcaaggctaaaaataataatagatgaattgtacctta
cttgtcaagtgctatgactgcgatgcggaataattccatcattttaacaa
ttatctactcgattaatatggaatagttccatacttttgaaatgaaataa
tacaaatagctaggaatatttccatttatatactagttgattgccagaaa
cctcactgtaataagtgaggttttttagccacaataattaagactaagcg
atg
>p_NZ_CP034159.1_1702901_1703153
atcttaatttatttcttgtacttgggtttaaatttaaagtcaaatttaca
tcatttaggttaaagttattcaacactgctcattttcccaccgccattcc
ctaattttgcgtcgtg
>p_NZ_CP034160.1_628589_628841
acaaaagctttttatccttttagagcttgtgtaaatttgtatcagaaaag
attttacaaccacatagacacatagtttttgtaaaaatacgagaaaaaaa
atagtaaatattttactcctattttttcttttttgcacttaatcttgtgt
tttctatgtgactaagtggttttgattaatttttaaacaggctcttactt
ttaaaaatataattgcatttagtcttttgtggtaaaaaatcgaacatcaa
atg
>p_NZ_CP034173.1_2104213_2104465
ataagttggaacagaaaaagacaaaatcagggcaagcgctctgatttttt
tatttctgcttttaaaacaggaataaataagaatgttacattttatacca
ttaaaaattaaaaagtgtgatattttttgtcataattttgccgtatg
>p_NZ_CP034158.1_1461353_1461605
ggtatcacataactttttaaatccgtctcaatataattgtggcggatttt
ttagtatttaacagcgctgttcttcaatctggaccatcaaaaatatttaa
ttttgcagcgtg
>p_NZ_CP049868.1_5010944_5011196
tcggatttatttcagcctcgccatggtctgtgtcttcacagactactctt
ctcagattcaaacctgcaaggtttggtcaggtctacatgccctgaaatgt
cttgtatgaaaaaaaatgactatatgttgcaataattactaaaaaataaa
actaaaattgttagtattttgtttaaaacaattcaatttgcgtttttatt
aaaactaaaaatattagtatttttgatctattcatcccagtattatagca
atg
>p_NZ_CP033917.1_1755163_1755415
tgaataaaaaaataaaactataatcaaaaagccaatctataatagtctca
gtattactggggcttttttactgaaattatgttataaaaataagcaaaaa
taaattattaatacgacaaaacttgacgcattttaaatttttaatacttt
gaaaattaataatttatatcttgtgttaaagtctcaattaaacataatat
tccattttaaaagttataattttgtgtattcaaatgttcattattaagtc
atg
>p_NZ_CP033922.1_3144375_3144627
aaaggctggaggctgagagagagaagcaggaaataatttgagacttatgg
ttatcaatttccttactgacctcgttaacttcctccttcaagcttcaagc
ttcccgctataaaaaattcaccataaatacaggaatccatatctttgtga
tatg
>p_NZ_CP033933.1_241520_241772
attttttatcttttttaatgattgcactttgtacaatttacccaaattta
cattaaatcttttaaataaagccactaaaaggccgataaatacaatttga
tggaaggaaaatgattgcaaagacttttcaattcccatcaattttcggtt
acaattactaattttacccaatg
>p_NZ_CP033915.1_3400501_3400753
tttttatttttgccgcaaagtaaaacaaagtttttatcttatacgctatt
ttaaaaaggcgctccgcttaataaagtacgacaaatttattcaattgtat
ttcgtaaattattgaaacggtattgtttatcttaaaaacgttttatttta
taagcctttatgtatccttgtgattaaagaattcaggacaaaataaaata
tttaaaatacaggaatccatatctttgcggtatg
>p_NZ_CP033811.1_5018136_5018388
catgaaaaatttgaattttaatttaaatatcaaatagaaataatccggag
caggatgagtgcttaaggatcatttgataaatagatttttggagtgcaaa
ttaaaaccttaatgcgacaaaacgtgtcgtgtttaaaaaaattagttatt
tgtttttcaatatgttaattgtggtgttaattcttttcaaaaacattatt
ttattctttaaaaacaataattttgtacaaatattcattgtgtaattgct
atg
>p_NZ_CP032050.1_4330125_4330377
cttataaaaaacacacaattaattttaagcgtaattcactcttagaaaaa
ttctaataatcccaaagacttgagactaccctcaagttgtgttaattttt
atttcttaagaaggaaataatccaaattattggaattattccataattta
gctatcgattatttttcgatttgctatg
>p_NZ_LS999839.1_3512169_3512421
tcttattagatgttgaaaatcggctttgccgataaaccattcataacagt
acaagtctcgtaatagatataaattactaaaataattagtaattatttat
ggttgcttatttctttagtttaactttgcggtacctaagtttatcagcat
g
>p_NZ_CP032489.1_1560089_1560341
gcttacttattttaattgccggaactaaggtattttcttggataaaatta
tatcattcaatgtattaaaaatacaaactaaattaattagtattgaatac
taaaataattagtaatattgccttgtaaacgaaacttcattatg
>p_NZ_CP032489.1_1547635_1547887
ctaaacgattgcatcatatattctttggtattgacatattatactcctaa
tctacgccacatatcagagctagtttagcctgcaccagccgaaaacgcat
agaatatttgccaacaaaaaagccacctactcaattgtaaatatttcctt
ttctgtttacactactatttgtttcccaaaactcctttaattttatcttt
atattcggatgtttgtatgccggcaacccaccgaaatctgaaaataatca
atg
>p_NZ_CP032489.1_67612_67864
tagtcgagtcatcaaaggagagaaacaatgaatattccgacagcaaattg
atgcaagctgccctaccaataaggataaattattgctttccaattaggta
aactttaaatctaaatatattagtattaaaaactaatatatttagcataa
aatattatcattgtactgtaattctccctttcctatg
>p_NZ_CP023642.1_1262595_1262847
ttctgatccttccgtaaattcttaataaagcaaaaaagcatcgatttggg
tgctttttttatgccctgaaaaataaggcttttttaattttgttattaat
tagaacattttatttttacagattgttattatctgtactaattttgactg
gtataaaatgattaagattatg
>p_NZ_CP032382.1_3490146_3490398
gcaacaacatactaaaaaggagccagaatccaggagccaggagggtgtgg
gtgcgggagtgcggtgtgtgtgagtcttgaatttgtaagcgacgtttctg
tattttaaaaaactgaccccaacgatcagctctcccatacttgcctcctg
gctgctcacactcctccaactcctgacttctggctcctgaattccgcctc
tcgctcctggattctgtctgctgatttactagattgatccccgcgatatg

>p_NZ_CP032382.1_3046530_3046782
gtatctcccctatagttctcctccttcgcattccgtttttcccgccctat
agttaaagcgttctgcccttctgctcaacatgtttaatcctattcataat
acatcatactggtaaagaccctgtcccacctcccgcctttttggcgcaga
ggttgggatgggagttgctatggcattaacaacagtacaaaactaaaaaa
attagtttaaaagcaaaacattttactaataattttagttatttagcatc
atg
>p_NZ_CP032317.1_593695_593947
ggataagtttatcgataagggcctcgggcgagggcaagcaaattgggaat
aatataggtgtttttggatgctttgccgatgtagcggcgcgcgggctgat
tctgtaacttcgtaacctcgacaacagcacgtggaagcggccgaagcaca
gcggaagattattcacctagacatg
>p_NZ_CP032869.1_6249569_6249821
gcccatcggcgaagccccgcctatacaacatcttaaaaaaaacttctcaa
aatttccttaagttaacggctatggcggggacgcttacatttagtatggt
tcaagcgtggacgcttaaacctgcatctcgctgtgttttatcttcgctgc
tatctctttaagttttgattctttttcaagtcttgtttcatgactattgt
agtcttgcctcttttcttaatttaactggcctatatttgctattatcctc
atg
>p_NZ_CP032157.1_6569269_6569521
aagaactgtccatgccattaaacctatcctaaggacaggggccgactaag
aagcggtgaaacaagcaggcgagtgaaggggaaaagcaccttatcataac
ccgggataaactgttttacctacacgctttttggtcggcccatttttgta
gtgcgtaggtttggttagcgttaaaacataaacggatg
>p_NZ_CP032157.1_5251429_5251681
ggagtaaaaatataaaaaagctattagccgttaggtattagcctttagcg
attgctgtgtcgctaacagctaactcctaggagctaacagctaatgccta
aaggctaatacctaaaagctagcagcttcccccttcttcgtaccttcgca
ttcatg
>p_NZ_CP030360.1_34825_35077
gtcaaaccaatgagcaggcccgaggacgccgataaggcggagactaaagc
agataaaagtgtcgctgggcgtgccgcagagagtcctatc
>p_NZ_CP031965.1_3470670_3470922
tttgattaaataattaactgtcacaccgtgcggagtcgaggtgcaatacg
atcagaaatatctctcgactccgctcgagatgacagaagaagtatgttta
atctcctttttttattctgtataaagatattacaatttgaatg
>p_NZ_CP031965.1_1976798_1977050
tcatgataatggaattattcctaaatttaggaataattccattaattcat
ttttttatagtagttttgtaatgttaaggaaagtctaaattgtttaactc
aaaatctataaataatactgtcatagattttagaaaatatccgggaaaaa
tattttctgattggtttataatagtatctcatgatagtacgagcatatgg
catctttaacatagggaaataaaagtttatacacttaaaaaggaatcgtt
atg
>p_NZ_CP031963.1_1070464_1070716
tacaattgaattttattttgtagccccaaaataaaatttttcagaaacgg
tatcttatccaagataccgtttttttttatccattgtgaataaaatttaa
ggttttacaatcaactatatggaattattccataaatttggaattattcc
aaaaagtaaaaattg
>p_NZ_CP031966.1_4204111_4204363
tttttaaatataatttagttcaaattgattgggatcaataaagcaagata
ttatttttatctcataaaatctatacaaatatagtaatatcattttttag
aagtatttaagagtcaaatatttactcgttaaaccgtgtaattttagttg
atagccagtatgttggggtttattttaaatgatttataactactattttt
gtagtgtacaagaatg
>p_NZ_AP019734.1_3212633_3212885
agcggccgcggggaggcccagtcacttcacgccgagcaatatccccgcga
gggaaccacaacgcccgagggggggggcacggacaacatgcaacacgaaa
aaacgatg
>p_NZ_CP031557.1_4288327_4288579
ggtttttgtaattcatttatggataagacagaatcaaaaaactaggttat
aattaaaggttgccaaataatcttcatcttttgccttttgcctaatgcct
tcacttctttcctcccttttccttaattttacagtatg
>p_NZ_CP031557.1_2160453_2160705
aagcgttttgggattatttatcccgacaaatataagctattttgggaata
tctatcctaattttgtggggtacaaaatggattgattatg
>p_NZ_CP031153.1_418717_418969
ttaattttaggggataactttataaatataacaaatatttgttgtcatgc
tatcttatgattttttctttaaaatttaggttcttataattttacatcct
tttctttcaaacacttacaactataaaaaccaattctgtagtatttgttt
attggatactgcaactacagaaacgcttgtaagaaagtgaaaattactta
aaatctacactcatacattcgtaatcccttaacccctaaatgtattgcaa
atg
>p_NZ_CP031188.1_1530383_1530635
ggttttaaacttttttaggattggttgtttgcaaaaataaacattttaaa
atatcattataacataaactttttataataggtataaatagtagtttgta
tatacagtttaagaggttgtaaatgtctattttgtaataagagtcgaaaa
tttactattaaatattacagtatttttgtggtatg
>p_NZ_CP043451.1_6929313_6929565
taaacgcaaacccagttacgcactcgttaaaaacgagcgcgagttaatac
ggaacaccggagttgtgtacgtctggcacactaaaaactgtttatttgat
ttctacaaaccgtctgcacctctggtgcaacctgtcaatcccttaactta
ataacatcgcgcttgcggtagcatttgagtttagcgacactcaaacctgc
cacaacaattgcagcaagccagcaacccgcctatatttgctttcatcacc
atg
>p_NZ_CP043451.1_1365392_1365644
agttgttttttgtccgtgtgagatggcaaggacaagtaagctatgatatt
gcccgtttgagaattgataaattgataatgtattaaatcttgacccattg
ccctaaagttacacataattgttgtaaggaatggttttagaagtatcctc
gctaaaaagccaaatcaaacagttgtgagatttatttgtcaacactaaat
gaaatgctaatatttttagcataatttcataggttcaaaaatttggcttt
atg
>p_NZ_CP043451.1_2167922_2168174
ttagcctatcctccaaaattattttcaaatataaacaaaatgctaatatt
tttagtattagttttgttctccgttttctaaacgaataaaatagatcatg
atgtgattaaaaactgatcgtgtattaataattcaagggcataaatg
>p_NZ_CP030104.1_1997380_1997632
attatcatcatgtttgtacttaccaatcatcacaaaagaagaaccaactt
ctagttttatcttatggttagcttctttctcaattccattatcaaattat
aaatatattggaattaatccaaataataggattatttccataattctaat
cttttttatctagttttatcgtcctcaattaaaaaataatg
>p_NZ_CP033459.1_2818603_2818855
agggggcaatcttcgcacgttgcacttgcttgaagttaacgaagttagcg
aagttaaagaagttaaagaagttaacgacgatactttagaccaataaaaa
ataaaacacagaaaggcatcagataaaggtaatgtcgttaatttcgagca
aagtgataacttcgacaacttcaataacttcagaaagttgagtaaaggag
tgtatagttttaatg
>p_NZ_CP043612.1_1840753_1841005
ggtcaatttatttttaagtttaaaaagctgcagttctatactgtggcttt
ttttttgggtatagttattttctcatcgaattcacattctttaaaaattg
atatgatttataactatttacggcgtttttttattggttttcctttttaa
atttgcaatatg
>p_NZ_CP029480.1_4029013_4029265
acagaatggtatggaacagggcaaattccctctgtcctaatgattcttta
tcttgacatcccaaggcaataaaaacaagattcctttataagtacgttgt
aaataaattgaacacacctctccgtaaaataatccacattgacatg
>p_NZ_CP029480.1_1384632_1384884
gattgacttctcaaaaaaactccatactaaacacagacacttgcaagtct
aatataattagcaataaaagcaattatttgtagcacggcacaagtcgcca
ttacctttgataaaaacccttagactttttcagtcaaagcctacggagaa
tctatatcaaaaacaataatg
>p_NZ_CP029145.1_1903052_1903304
ggactagctaacgcaaggcccgtaatagccaaaaacctgtgcctatttta
attgctgattgcggacgtgggggacggctacatagtccagttgcagataa
ccaaacccatcgcggagaagcctgaccggggccctaagtggtcctagcgg
ttaccgggcagcgggcgaaaagccggccgcccgggctggtgcgctaattt
tacgcactcccgtgcccgcccccgaaccccgcaaaattattcacctcgac
atg
>p_NZ_CP029346.1_1170248_1170500
gtatgttgcttattaatgtaaaatgaataaaattcgtatccaattttgga
tatcatttgtatcgaaattacaaaaggtattcagaatacccaaatatcta
tcaattttatg
>p_NZ_CP029255.1_948336_948588
aaatttaaaataaattagcaaaagctgcagtattcaaaactgcagctttt
tttgattttttcttattaaaattaaacgcttaaaattgatactatttgta
actacttgagttttaattttactgatttccagtgtaaatttgcaatatg
>p_NZ_CP029187.1_1284070_1284322
gccaatctaaaataaatgtgaaaggcctggcagatgtcaggcttttttgt
ttttcaggagctcaatcccgctgtccgctatatctttttatttttggcag
caaaataatgggatgccgctgccttcgggctagggcatctcattccaatt
tacggatctgtaaaattaacgtgatccctccgttcttattccgtaatttt
acaacatg
>p_NZ_CP029151.1_797662_797914
tgcagaggtgtgttgtaatttttataagttccaaaattagctatttctcc
ctaacgaactgtgagttatacatttaaaattcacacttatacgaacctta
gattgtaaatctatcttgttaataactaaaaagagaacactcgtgattta
aataggaatatttccataattttggattaattctatattatg
>p_NZ_CP029186.1_850032_850284
gacacaggcaggccgcagtcacagctaattttaaagaaattaatatttaa
ccacataggcacatagctttaggaaattataaagcccgatcaagggacac
aaagcatgaagcttcgcttcactatgtgcgaatatgtctccttaaacgac
agattgctatggaacctatgtatctatgtggttaattaaagctttgacac
tattcagattgatcacagtttcagttgtacgaaatgcgtaaatttacagt
atg
>p_NZ_CP029186.1_674007_674259
aattcctttataaaatatacagcgcattgctttcgggtaatgcgcttttt
tgttttagacctaaaaggttctgcgcaagaagtaaatttttcattcaaaa
taagattatattcttataatgattaaatttgctttatg
>p_NZ_CP020918.1_3100545_3100797
atcggttccttattaattattacaacagttttttttaacttacttacaat
aacaaacgactagttttttatttcagaagatcttttttttcgataaaaaa
aaacattttttacgaatattttttcaaattctgttgtctgtttatttctt
ctattattctctaaaaaattaagttgttataatttggaacaactaatttt
gttataattgttgctatctgtattaattttgaagtctaaaaaacttcaaa
atg
>p_NZ_CP020918.1_1237068_1237320
tttatatgttttaggaacttcgcttgaagcctcatgatttgctgtacttt
tctcaaaataattagctacttctgactgttactgtcgtcagggttatttt
gttttcaaaagtaaaatatttttataacattaacacctccaaaaccaaat
cctgattaaatttgtactatg
>p_NZ_CP020919.1_1450463_1450715
aaatattaaatatttttatcacaagtaaagtttacaaaaactccagtatt
tacaagatttaatcataaattttaaaaatactttggattataaatagctt
tggataatccacattatcaaaagctttttataatatcgacgaggctttta
tg
>p_NZ_CP020919.1_795157_795409
gtcgtatatgaaataaaaattaaggggtgatgattgcagggtgtcaatct
gttgttgtatctaaaacattgtctttatctttgcactaccctaaggtatc
ggataaggataacgtgatggtagcctgctttttacaaatatatttaaaat
cgggtttcaggaatcatttaaaagcataaaatg
>p_NZ_CP028136.1_2892456_2892708
tttacgctaatttcaaacaaaaataagcaaaagttaccatattggtaatt
ttactaatataactcaatttcatttttaacactcgtctttttaaagggat
tcaaattctttttaaatttggaaaatatccaattaataggatttattccg
aatg
>p_NZ_CP028136.1_1121277_1121529
cgtttagatactattccacctttttttaataaaatttttcgcctcctaaa
aataccatttttaactcaatagtctttaaaattctttttggatgtaactt
tgccgtgtg
>p_NZ_CP049774.1_1395451_1395703
aatgtgtaagttttaaagatgaaatatagtgtgtttgaactttttaggca
atataaaaatatattcaattaactatttcctatagattagtgagtatata
atcggttttgttacactttgtaagaaaatatttatttttaaatataaatt
ttaacattcttcaagataaaaaatgcaatataaattcaaacatattgttt
aaatttacacatatg
>p_NZ_LT984899.1_2284905_2285157
tcactataaagagggaagctttcacttccctctttatattcccccacccc
tccctccgcggaatatctccacatttaagctgaggagaatttccccatct
tctctacatgaatccccccaacatacaccatcagaattcaggagaaagtt
gtatatttactcattgaaacgggagatg
>p_NZ_CP027229.1_2922727_2922979
atctttttcagttaataagtttttaggaaactaacactaatctctctcgc
caagcctaaaaacctgttattatgggggcaaaagtaaagcgttttctata
atatcagaaataaatgtccttatcctacaaagtaaaaacaatttgttaca
tttgtaacaactcctcttgcctcttatctcttacctaactccttgctatt
tcacaactattttgtacttttgtattatgaactactaatcgcaatg
>p_NZ_CP027231.1_2919197_2919449
tttctttttctgatgcaaagataacggaaaaagaatgcaactaagttgca
aaattccatattccgccacctctgtgacatcgcattgtgccgtatccgtt
ttttttcttcgtgcccggaccgtgtctgctccgcatgccataggtgcgga
atggatatgggcaggatggggtgtgcatgtggatattgttctgccggaga
atctcatataaggaaaaatgcagtatctttgtgtcgagagttaagggatg
atg
>p_NZ_CP027062.1_2510148_2510400
ttaaccaacttatcaaagcttagctaagttaagatatcgagaaaccctcg
tcagttcgagtgatccgccaaaggcggattgtatcgagaactgagtgatt
ttccgaaggaaaatcgtatcgagaactcggccatttctggatacattctt
attcgcttcgctactaagaacactcgaactgagatgaaaaaacaagaatg

>p_NZ_CP033925.1_3985753_3986005
aaaggaggaagctgaaagtaattgagggattgtgaataattagctatctt
ttaaactacttttcaacaagtcaattataaatttccgtattcatacttcc
tttctataaaaaatttaccgtaaataaaggaatccatatctttgtgatat
g
>p_NZ_CP025938.1_3222945_3223197
gctgttaatttagtcatatctacacatcgtgttcttcggtgaagacgttc
cgcaaaaaaaaataatattcatcagcactttaaaacaaattcataccgtg
attaaaacgtgatggtaggtgacgagcgtccttcctcataacaaatcgtt
tatctcaatatgaaacgttttggatgttaaaaaactatattactacaaat
gttagcaataaaagattgtaaatgtagctaattttgcagtatg
>p_NZ_CP025791.1_3211655_3211907
aataacgccacgagagcggatatcttgttaattttattcaaatctcataa
aattgagaaccctgccttcgcaagaatgcctaaatttacagtatg
>p_NZ_CP025116.1_1199013_1199265
caacctcacagaactatttctgtgaggttttttaaccgattattttaagc
gaagtgatggttcaacctgtgaaggttcctcttcaagacagctgaacatt
aaaaaaacacttagtgggcaacaccataggttttagccacaaattatagt
taatcgagaaattaaatagaatcgagatataacaaaccgattccgctcta
cagcggaataacagatcaaacagattcctgcctgcgcaggtatgataact
atg
>p_NZ_CP025118.1_3020146_3020398
ctacacatttttttatattcaatctataaattaatttcttttagagcttt
aacggatgttgtttagttataagcaagtcttttttctttgttctaaaagc
gtagagatcttttgtcttttctagattagttaataagattttttttccaa
ccaaaacacaaatcacttttgctatacctttgcattctatg
>p_NZ_CP025096.1_4883519_4883771
ccttgaaatcgatgcgtaatgtccaaaattttggacattacgcacctcgg
aaaaataaatttttcaacttaaacgacacctgggattcattcatg
>p_NZ_CP025096.1_1617523_1617775
gacgagtttttactatttctggttaacttgtatgacgtatcaggtagata
tgtgtcaacagttgaatcggagaactgggtcgtg
>p_NZ_CP025119.1_2507130_2507382
ttgcattttgttaaaaccttcccatctttgtaaagacagtggtgtgagaa
ataacagtaatctaatttttagacaatgcttacagttgcgggaacagctc
aggattttttataaaaaaaatcacctgattcccttttaattctaattcaa
ttttatgaaaaagaaaccaaaaatttacggcgcgaaagtatttccttttt
tcatcaaaaaaaactaaattgaagaattaatctagactatttttgtgttc
atg
>p_NZ_CP024091.1_1975894_1976146
aataattgtctttattttgtttaaaaacacataaacaactttattgtttc
ttcattaaaatacttttgcaatggaatgtctaaatttaaactgtgatc
>p_NZ_CP023777.1_158750_159002
gtcacgtagttttaagtgaaacaattcatcgttaattctcactggccact
gctatactattatttacagtatttgtgccatttttgtttgaatgccctcc
ttttttaagctgctattaacaaaaaaaataaaatactaattaatttagtt
ttgctaatatttttagtatttttgaattctaattttaacccgtcatg
>p_NZ_CP022378.1_1103693_1103945
gaaggctttttttatattttgccttttgtaaactgattattagttggaaa
aaccttcgaatacctactccacataatctaaatatcaacagatctaaaag
ttatctttttcaactgacactatcatatatgtacatttgttgtacaaatt
ttaattgccaatcatctgaaatatagcatatatctcactaattagattat
atagcatttccaaaaactttgtgtgatttataaaaaggaaactcggttgt
atg
>p_NZ_AP018042.1_3184944_3185196
ttttctagttttgatctctgaaagaacagatttgattgtatttattccct
atttttgcagcgtgcttggtttgacgatactaaaatatttttttatttaa
gggcgggtaaaattacaaaatttgaaacgattattttacaaattgtttcg
agataattgctttggaaatg
>p_NZ_AP017313.1_351808_352060
ctgaattataattgccaatcaaactaaagtaagttttgccgttccctgta
tatttgtaccaagcaaaataacaggctacagcaatatg
>p_NZ_CP022387.1_1643023_1643275
tatctgttgtaaggaaataaattctgaataaatcacacgaaatctgttgt
agcgattacttacattgaaggatttcgtgtgatttgtatttaaaaaatag
atttcattgtatg
>p_NZ_LT899436.1_4476133_4476385
tgaccctcggaaaaaaatttatacaaagatacggcaaaaccaaagaaaaa
gtatttatactaatataagatgttattttaaaatgaatttaaattattct
ttttttaattttatagaatg
>p_NZ_CP022957.1_1343785_1344037
catttttttcaatttttggaatggtttttaaaagtaatcatattctctat
gaaatgatgtaaaataaaaatggaatatttccaataatatggatttattc
cataaattagtcttcctttttcggtttaagaatg
>p_NZ_CP022743.1_217091_217343
agtgaggaatggtaaaagggtttataattggataagctaatgtaatggtt
ttgtttaattgttgcaataaccaataaattaataagcaaaacgggttgcg
ccgcttgcaagttaaaaagcgccccttattacttactttgcgctgcaaac
ggaatccccggacattaaaaactatctgcgttgcccttatatttgtaggg
ccattatatg
>p_NZ_CP022515.1_4114134_4114386
gtgttaaagggattttaagtcactacaaatatagttattgcagggattta
aagtcctaattttggaaatatatatttccacctaaaattttcaagataac
atg
>p_NZ_LT906468.1_2357871_2358123
tttttaataatatattggacttagcgcaaagatactataatttcatggct
taaagtcaaatttgggcaatggatatgtagtattaataccatttttttac
ttttggataatg
>p_NZ_CP021381.1_4038050_4038302
catgtgtgctaattaaaaccatttaatgcagtgactaggactatgcgccg
gaacgatgatttttctgtccaacggatagtttcacctaaagataaataat
taacagcataatgacgaatgcattatacttagattgacgcttggctagcc
tagtgattgtcgttttgtgctgtgttgctaattctattagttatttttcg
gttttcttagtctataatgctaatttttgtaaatttggatcatg
>p_NZ_CP021381.1_2705000_2705252
aagtaagtgaagtttaagccaatcctttactataaattatatcgctgaca
atgaatgtgataaaaattaaatcatttctcgctgttgattgtttgctaat
aatattagtaattttgaatgcagcaattaccaaaaatcaaaggcgacaat
acagggcctttgatacaattgaaaaaacatg
>p_NZ_LR027382.1_2730921_2731173
tccccgcttcggtccccgatccgcatacggaccgccgacaccattcgccc
gacttcccccgcttctttcctcgtccgattgaaccaatctctacccatca
cgaaatg
>p_NZ_CP015317.1_1084290_1084542
ttttattatataaaatttggatagtgtgttataagtaaaatatattgcac
cgttccaatgcaagtttacgacaatttactatcaaaaggaaagcatactt
tgtgagttttagctgatatttcatg
>p_NZ_CP015317.1_739515_739767
ggtaggtcatgcacgtaacaatgcgcgcggcggtttacgagattgtaagt
tatatagcaaaaatacgatttaagccagaatggttttcgttcctgctgaa
aaagaccccgacgccgactgactgcaccaattcggttaagagtaacttct
gccctcgaccaaccagtaggtggtattggcactttttgggaccaatcctt
atattcgtgttgtattatagcgaacgggggtg
>p_NZ_CP015772.1_4563562_4563814
taaacataagaaaaaggaaagcatttccctgacaacaacaggaacgacca
tggggtttgtatataatttctaaaaccagggtacggcagagcctgcgtaa
aagcacccgcgccttgttgagtgtcttaaagctgctttcctgctccgggt
cagttttttatgctgtctgctaaccggcagcacagggccgattacagata
aaagcttaaaatactaaaaaatttagtatttttattgcagcaaatcttat
g
>p_NZ_CP021235.1_2091042_2091294
cttattgtctttttggtgtgaggtcgaatatacgcagcaagcggcaggaa
gtacagccctgtggcagcattgatagaggcaaaggctatacttcctgctg
cagtttgcctacctttgcacctcaacctaagccattttgcaacagcctat
c
>p_NZ_CP016359.1_1376557_1376809
tatgaaccgcgtcttttcagaaaaaataaaatcagacacgtattttttga
taagttttcgtttaccagaattccccatattgctgatctttaaatgttaa
ccgtattaatttacgaaaaattcaattcatttcattttctacatcgaatt
tcagaatctatttcccttcaattttaactttttcatcttagccagttgaa
agaatattttttaattttggaatatttccatttaataggaatatttcctt
atg
>p_NZ_CP020105.1_3250642_3250894
ttaacgaagggtatgatagtgtgcgtgaggtagcatgactgttcaaccaa
aaatcggaccggatgtttaataacggttgccttgtacgtcgcttttttca
cgagcgggcgactaaaaagccctttatcatatatctttgctatagtatcg
taaaggtgtacgacaata
>p_NZ_CP020105.1_1188868_1189120
tattatcgtacagataatagacattataatacaagtaaaatatattgcgc
ttgtattacgcaaacatactactattacagacgaatgtaccagccttttg
ttactttcttatcgaacatttaatg
>p_NZ_CP020104.1_7845803_7846055
tttttgaacaatttattggatatgatagtctggatagttggaaattataa
tacaagtaaaatatattgcagttgtattataaagaacatactacaaatat
agacgtatgctagtactgtaagacacttttctatccaaaaattaatg
>p_NZ_CP020104.1_4978228_4978480
atcctgatcaataaattcaacttttgtagaacaaatgctttgccaactta
taaaaagggcatttacgggtaaatggagaggattcgtaagataagccgtt
gtccgaaatcgtacagttattgtccgaagctgaacaactccggcataaaa
aaagactgatcagggtcaaggtagtttgctgtttttttgtatcttgggta
gtacacaagacccaatg
>p_NZ_CP021904.1_175025_175277
tattctttgtgtgcatggtggttcaaagttttaagtttaaagttgagggt
tgagttaacatagaaccttaaacttaaaacttaaaactcccgtcttcagt
ttccgtcaccttcccaccctgttaccttcccacctttcctttttccggtc
tcctgtctccgatttccgttctccggtttccattcccttgctcattttat
taaaattgattatattgaaatcgtaataaagattaatatataatcaaaac
atg
>p_NZ_CP033934.1_4086376_4086628
gaaaacaaatgtagggatgcaatacgtcaaaacttgacgcattgaggaga
aaaaagggaccatttaaaatgaaaaaaataaattttctggaaccactgat
caatacattggtacgacaaaacttgacgtgttttaaaatatttaactgtt
tgtatttcatgtaattaaattgaatgttaaaatcgtttttaaacttaaaa
ttatcttttaaaagtcatagatttgtactttcaaatagtttttttacctc
atg
>p_NZ_CP018786.1_85873_86125
gctatatcatgatttttgtttttgaaaacaaaactacagtgctaatgcga
caaaacatgtcgtattataaaattttattcatttgtttttcaatgtgtta
aatgtgatgttaattgtggcttaaaagattattttattctttaaaaacta
taattttgtatagattttcctatacaattgtcatg
>p_NZ_CP023746.1_164978_165230
agtacggacagatgaaccgtaaaagatgcaaaacatattttttgaaccaa
aaaatattataaaaaatagcagggttcttcttccggttattttttatttt
atctatttttaactgattcaggattatggagatcataattaaaaagataa
ttctttattcaaaatacctatcggattttatccacaactgtattcttatt
ttattttttcggactaacttgcaataaaatttctcatg
>p_NZ_CP016373.1_307385_307637
tgttaaattcctaactaaactattaagcctccccacggaggctttttctt
tgcccaaactttccgaaacaaaactttttaatagtgatttggttgatcct
gagaaatcggtatcttttttatttatctgttgtacattatttaatattat
aatatataatgtgttaaataatagtatattatgaagtgtattgaattatt
gtttttaaaatgataaaataacaatatacttttgcattatg
>p_NZ_CP016372.1_371671_371923
atatgagctatattaggaataaatattatgatactcttttgataatctat
atatttgaaaagtaaattttttcattaagagaatatttatgtgatttggt
aggtcccgataaatcgggatcttttttatttttaatactacactatattt
aataatataatatataatgtgttaaattttagtataattttaattgtatt
gaaatattctttttaaaatgataaaataagagcataattttgcattatg
>p_NZ_CP016377.1_3381150_3381402
attatatatttatgtaattaagaatagatgtttacaattataaaattaca
aattaattattaagttctatactgtatcaaaaatagtatttttcaacatc
cagtacagatcattattcagaaattgcaataattatattacacaaaaatt
tcttatcaaaagacaatttttcattcagaatacctatcggtttttatcca
caacttcatttttattttgttttttcgagttaacttgcacaaaaattttc
atg
>p_NZ_CP042170.1_984334_984586
aacagaatgatctaatgaataagaaaaactgcagttttaaaaaagctgcg
gttttttttatgacttacttcaactcattttcaaggtttcctgtttaaat
ttgcataatg
>p_NZ_CP016378.1_3839915_3840167
ttgatggttgatggttgatgaatgatggttgatgaatgatgaatgatgaa
tgatgaatggttaatggttgatgaatgattacccattactaattactgta
cactgtacactgtaaactgtaaactgacaactgattactgattacccatt
actaattactaattactaataactgatagctgtcaactactttttttcca
catctgtgtttttgttatttttttagaactaacttgcagaaaaattcatc
atg
>p_NZ_LT605205.1_941459_941711
tccgattaaacgtgaaaaaactcattatcttatccaaagataatcttttc
ctcgtgaatatcaatccttgaatggtgggaacattctattaaaaatggag
tgataaagagagattgagtttgatgttgatactcttcagatagatttatg
acacctgaataatttttcctcgttccttttgaattataataaattgagac
tatatttgttacttatg
>p_NZ_CP019388.1_2220781_2221033
ggcatgagcaaattgtatcgagaagtttttatccataacaaagttctcga
taatttttcctttgacttcgacaagctcagtctgacaggaaaacactcga
actgacgttaattgtaaaatatagaaatg
>p_NZ_AP017422.1_3080135_3080387
gatactcctcattctcactcattttctcctttaaaaaatctcactgttta
tttttagcgaaatactaaaaataatttcctaaaatgctaaataatatagt
atttttgttttcgcaaagcaacaaatccaatatacatg
>p_NZ_CP015172.1_2080668_2080920
aattaattccgtttgctacaatttactaaaaattactgttgttaataaca
agaatgttaaaaatgagttttgatttgctttaatgtgtaattttggaaaa
tatccattttaaagtggattatttccaaatatg
>p_NZ_CP012872.1_3619266_3619518
acttcaggcttggtacttttaagtcggcaaaactactaaaactatagatt
ttaggttgttagattttaataataaaagggcttttattttgactttttca
gaataatcaagctgaaaaattcttttcaaaatttaactaagcagaataat
tttgagtttaaatattttataaatttggaaaatatcctataaaaaggaaa
taatccaaaaatg
>p_NZ_CP012872.1_859968_860220
tttttttaattgatttttataaagttacgatttttaaatttctgaagttg
aaagattttataacaggtttgggaaataaatagctttccagacaacttga
agtttctttaactttgtaaagtg
>p_NZ_CP045292.1_1486659_1486911
aaattcattgtcacttcgagcggagtcgagatgtctcataaaaacaaaaa
acaccaacagaaatgttggtgtttttatttttctcaactttcaaagttat
caacaatcaaaatattttttacacctatttgtatctttgtaagatg
>p_NZ_CP018155.1_2285308_2285560
acacaacaaaagtacaaatattgttgtattgattttgatttttttacttt
tgagttcataatgaatttttaaaaagaaaagcacaaattagttgtcagaa
taacatg
>p_NZ_CP014766.1_388918_389170
ttttgtaggttatgatgctttcgttttccgggaaaacaatggcaagcatg
cctcacttctgtctgctttcccggcaatcctcttttaaccaacacagaca
gcagaaggttttgtcattccatcctgtgcggcttaatgagaaccaggtac
aaagggctggaagacctgccctccaaggactctcgctctgtacatcctgc
cgttgattttgtacctttgcccgcacagccatcacacgttggaacagccc
atc
>p_NZ_CP012643.1_3271415_3271667
gaatgttgggtttaaagggtaaataaaaagaacctacctgctaaactagt
ccataaaaatttcatagactaacttcgcagtacgtagactaacgctgcaa
gttcacgaatcattttataatccaaaccttcttactttttctaacctgat
tatcaggacaaaaaaattagaaccaagccagtcagactacattaagcacc
ccaaacgcttcttttaaccccttacttttacctacccaaagccagtagct
gtg
>p_NZ_CP009621.1_4963743_4963995
gcggttatagcaacttaagatggtactctgaggcaacccttggtcccggg
gcttatgggagctgcgcttactataaagctattttattgaatagcatttg
aagctgtctgccgcagctcattgctatacttcctgcggtggtttttgtac
ctttgcaagtataaaagccatacgttggaacagcctatc
>p_NZ_CP011318.1_2424489_2424741
actatattaaattaatataaatgctactatttttttgaaataatatagaa
gatgaatatttgcaatgggaggtaagttgtgtgttttattgtgttgatag
taagtagtttgtagtgtagtaggcattaagtatatggtcattttggttca
gaatttttttcttcatttttcaatgttaaaaaatggaaataatcctaata
attggaaataatccataatttagctgtcccgcttttttataggggtagtt
atg
>p_NZ_CP017769.1_1020108_1020360
tacgtatagctatttttttagttaatcaataatgatgtaattatcattat
atgttttcatagttcttacaaaattaaaaaaagagaataggattattaag
aatatatttaaaaaaaagaagattatttttgtacaagatgttttttaggt
ctgaatagataattagttgattaaatg
>p_NZ_CP017774.1_1255257_1255509
ggtcaaagatagtatgctaatctttatttaaacttcagtaatttttcata
tttctatgctatattaccttttacgaaaacgttttagttaaaaaatggta
atttcaaatagtttgcaggtaaaatagcatagttaaaaccaatattctcg
gttttcttatcaattcaaaaaaataaaattcttctcgaaaacaataaaat
ttaactatagaacaagatttgaaaaaggcagtattatgtaattttgtgtt
atg
>p_NZ_CP034157.1_206252_206504
aatttatcatacaatataatgagccactctatttagagtggctttttttg
tggataagtctttctgaaaacgccctcttttgtcgtacaatctttctaat
tttacgttctcatttttagcgtttaattcttctaaatttcttctattatg

>p_NZ_CP017260.1_1196614_1196866
aagaattttagttttatttggtcaaaattattgtgtaaatatataaatac
ttttatacctcaatccataaaatcaaataaataactttaaacatttcact
tgttaagaacaataaaaacagcaaatacattacctttataccatg
>p_NZ_CP017259.1_1151390_1151642
gtttatattttaacacattcaaaataagcctcaaaggtatataaatctat
aaatcgaacattataaatctttagaaattgcacaaaaaaagtatttttat
agtagctgtaggtgttgaaataaattacaggatacttttaaaaaaaagca
taaatacactacctttaaatcatg
>p_NZ_CP017141.1_739523_739775
aaaagaaattgaccagcagtggaaatctgtccacgaatgggtggtttggc
aggacttagccggacttgtttttcatcatacagggataaagatctttaca
ctgtgacaacctgatttgaccttacccctacgtcagctgaaaataaattt
tgatgagccgatcggttatgttttttgtttagctaaaatatttagtattt
tagctttgttgttaataatattagcataactttgtagtcgtctaaaaaaa
atg
>p_NZ_CP021421.1_2539505_2539757
gttccggtaagagattatgctccacaaagataataaaaaagataatatat
cgacgacagtcacacgatgtcgcaaagtatttaacgggtgttatataaca
cactaccctatacaatgtcgataaaaattatataattttgcatctgaaat
g
>p_NZ_CP014224.1_2916152_2916404
agggtaaaagtacaaatttatgttttgtattagtgattgagtttttcgac
tagctcaagataaatttttgtttgagctctttttttgagatgctagaata
agttcagtaccgaaaagaaaagcgagtaacgaaagcacgacccagaattg
atttcagaggaacacccaaatatttaaatgcatttatataacagtgtttt
gatttacctttgtggtatg
>p_NZ_CP014224.1_2050368_2050620
aaacatttattttctcatcattcaactaatataatcattcgttttatttt
aaattacggtaatccttgtaattgtgtaggtacagcacacttatcaacaa
tttatttgtatttgattgaactagattaactttgtatttatg
>p_NZ_CP018760.1_2406638_2406890
aaatatttttttagtttaaaacctagctaatgtagattaaaagaagattg
aaattttaggcgaattactaaatatttgtgaatacgattagagtgttaaa
tattggaaataatcctaataattggaaaaattccataatttagctatccc
gattttttttagagggatagttatg
>p_NZ_CP014504.1_1594948_1595200
ttgagaaataaataattattattcaagatcaaaccatagccgtctcctgc
ttgaggcagagagaaatattgagtgtgctataattaaaaaaatcctaata
ttggtcaaatataaggagaatttgacaaaaaaaccggagataatggggag
atttaccgaaccagaattaacgatg
>p_NZ_CP014504.1_1740478_1740730
ccaaagcagcgatttaaaaaaggggaaggagactgtataagtttcattcc
ccttttttaatttatcaccagatgtaattactaatatatttagtaaaata
ttggttataacgactatttttagcatacatttgtgtaaaaataaatcgtt
ttatg
>p_NZ_CP019419.1_1260941_1261193
aattcaatgctgtgatttctacctaagcagaaatctcattttaaaatgat
aaaattgaattcgagtaatttgtgaaatttgtgtctaactttgtaaatta
gacctatg
>p_NZ_CP013355.1_1899485_1899737
aatttaaaatagaattttaattatcgaggctgtctaaaaagtaattatac
ttgtcattttgaacaaagtgaaaaatctcaacatcttgatatataagtgt
ttaatttcaaggagattctccatttacattcagaataacactttttagac
agcctcttttgtatgtttaacgtatg
>p_NZ_CP013909.1_4173919_4174171
ctagcgagataggctagcgcgtctgccagttccgccaccccacaaggtat
ttatgtaaaggtagacaaacttttcgccgatgtaaaggaaatggtcaata
ttatttttgcgttaacatcctgtatatgagatatatcaccgcaatcgatt
gcagtggagaaggaagccctacctaccctgatttgctgcaaacgcagatt
cgtcgctccgcccccgccgatttatctttgaagaataaacagtaagaata
gtg
>p_NZ_CP015772.1_4350347_4350599
aaaaactgttaccacacccttctgcaaaatcgttatagttctgttagccg
atccccgggttgtatcacattccctatgtgtgaagatctggttgtccggt
aaggcaggcgcacgccccggtgaaaagcctcaatccgggatgagaaattt
tatgtaggtttgacaggtg
>p_NZ_CP012836.1_1516899_1517151
atattttcaagataaaacttcgtcagatagtcactatctcgcgaagcata
tcttcatttttcaagacagctgcgcagctattttcaagatatgactgcat
caaatagaccctatctcgcattgcatatctccttatctcgcgaagcatat
ctttttttaccccgacaacttccgccacttcccatatccaaatctacact
ttttgattaaattataaacattaaaatgacaatataattgacaaaaagcc
atg
>p_NZ_CP015199.1_1865083_1865335
aaaattagtatatttttcattaaatggtgatattttgtgattatttttta
aataaattattgataatcttaaaattttacatttgctgtaataggtgtat
agataagagatgcgacaaaacttgacgtattttaaattaattaatttact
atttatcaatgtattgagtattatgttaaagtctcaattaaacataatat
tccattttaaaagttataattttgtgtattcaaattttcattattaagtc
atg
>p_NZ_CP011390.1_5014175_5014427
tgagtctgtgatgcggcatcaacaaccgaatttatttaaaggcagttatg
ccttacatcaaaagttgttggacagccaagcacaaagccttcaccccaac
acaacaactgaatagcgcattaccttatttgtggataaagatgccgatta
acgtgggtgtccattacgcttaagtgcatcgccattgtgctaaacttttt
agcatatatattactaattattttagttttacattactaactaacccatt
atg
>p_NZ_CP017688.1_375800_376052
accactatactcctagccccgatagtagcggcatcctttttatcctgatt
tttttcaggataaaaagatatagcggatagcgggatgaagctccttagaa
agactatttgttaacaaataaaataatttcaggctttgtaactagggctt
tgttggtaattggttaattttgcaatatg
>p_NZ_CP017688.1_908144_908396
catttctttttttttaaggagctatttccagctgtacactatatcttttt
ataattcctgcttgttcctcgcagcaatcataaaaaggatgccgtttcca
tctgggctacaaatacgttcaaatgtattaaaataatttaacagcattag
catttcattttagccaaaaggactttaaatttgccccatg
>p_NZ_CP003560.2_2851258_2851510
ccttattactaaggcgatttattctctcattacatatctaatacacctaa
ctattctccccccctactttttatatgttaaaagaatgttaagaatatgt
ttttttctttttgagaggaaaaaagtcgaattgaactcataaaataatta
ttttgttaactatttaaactttatatgattgttatttgatcattttatta
aatttgagcataaaataaattgtactttctgatatttcaataaataaaaa
atg
>p_NZ_CP015971.1_1964312_1964564
aagaaaaacgctttaaccggatggtaacctgcggttgaaatatcggatgg
tttgttttgggaagtacgcaaaaaaataaacccctatgaaaataggggtc
gcaaccaaaactaactgcttatgagaaaaatttaaactgctcttgttata
cactaaaccaaagaatgtgccatgtcttaattaattttactttttaaatc
gaacataacaattgcccgataaagagtatagaaagataatccatatcgat
atg
>p_NZ_CP015401.2_867452_867704
aatcttaaagagttgtatggtggcacaaactaattaactacctctatatt
ttgaatagacgatatgcaaatatagtattattaagaactatctttgataa
gatattgaatgttttttgacttatatctataaaaatcataagcatattat
ttcttgaaccgataagtaggatttattcgggaatttatagtaagtttgct
ctgctaattctaaacaatg
>p_NZ_CP017477.1_2544175_2544427
ttaaactttttctaaaccatcaatttaattggtggtttttatcttaataa
gatttttgttttcataaaaaaaagaaacatctttcgtattttcgaaagat
g
>p_NZ_CP012937.1_4368404_4368656
tgcctgtcacttaaaggaagattgttcaccagacacgtcttgcagtttga
cagatccaagataatttcgctgaaaaattttcctctgacacgacagcgga
tgtgcttaaaggcagacatataacaggtgaaaatcagtccggaactgcat
gtaagagtgagatatgggctgtatataactgataagcaataacaatattc
aagaattttagaggattctcgttatctttgtatcgttttccggaaatata
atg
>p_NZ_CP012996.1_1754427_1754679
tctactttgaatgtcatgagaaaggcccgcttaatgcgggcctttctcat
ttatagctattgaggtttttattttttaattttagggccttagccttatg

>p_NZ_CP010535.1_2317035_2317287
aattctcttgcttgaggtaagtccatacgaagccaagactttttattgga
cgcgtccaaatacacatacctatattccacatcatctgaccggttcacat
ttttaaaagcccctttttcaatacttatttttggtcatcttgaaattcaa
cgagatacgcttggtggataattttcaatgttaatactttggaaatattc
cattaatttggaaatattccataatttagcatacccttttttggtatgca
atg
>p_NZ_CP013195.1_1983183_1983435
gataatcgtgggccgttacgaacctgccgtcggctattgcggtgaaactt
aatggatcgttggggtgcaactaacagttaatggccgtgcaactaacggt
taatggtactgcgattaaccattaaacgcaagttgattgaccgttagttg
aaaaggccgaagaatgctgtggaatacaaataaacagaaacatgcgtcgc
ctctctcaatgattttgtgtacttttgcgttgatg
>p_NZ_CP013118.1_1794451_1794703
taggtttcatgttcgaaagtttcaggtttcaagttgtccttactgcaaag
atttggtgcgtgcatagttttcatcgacgaaatataaagaacaataaaat
taaaaacgaaataacctgaaacctgaaacctgaaacctgaaacctgaaac
ctgtaacctgaaacctgtaacctgaaacctgtaacctgaaacctgaaacc
tgaaacatg
>p_NZ_CP013118.1_1199501_1199753
cataattttttcactcatggtgaaggagcagaaggatggggttttaacga
tgtagcaatagatgtttttgtgagttttggattgacttacaggttgccgg
agtaacccttaaaaaatataatggtttttaagtagtcctatacagtcata
cttttagctaagtaaacaagtaatgatttcattagttcttaggtcgcagt
ttcgcgaatgaaaatttatttttccacgcttatccctaactttgccctct
atg
>p_NZ_CP012898.1_2427216_2427468
gtgcttatattttaaaaaggattttatttatgttttctcactaaataaaa
ctaatgatataataaaaacccttatttaaatattaaaattctccatagat
tctttagtatattcggaatgaatttttctgaacttctccttaaataaatc
aaaatcttgtacctttacttttatg
>p_NZ_CP009278.1_2041323_2041575
tagcctctcacctgatgtgggaggctattcatgggtttacctatttgtga
tacgctgtgagtttgcatatcgtttgattaaattattagatgttgcaaag
ggctttagtttttaagtttgaatatcaggtaattacggcattaaggctat
tgatattagtttttgagctaaaaatgttagtatatttgaaaggacttctt
tataccaaagggtagaagtggtcagcggatatggatgatagttttaaggt
atg
>p_NZ_CP010777.1_694634_694886
taaaaagaacctgcgttgttacaaggtccatgcgggtttcataagttaac
ttcgcaagtacgttctctaacgccacaagttcatgattcattttacaaag
aaaaaccgctaattgttttcccctgagaatcagggataaaaaatctagtt
ggacctctgtgccgtcaaatataggcgaaacaaaataatctgcctcacct
acttaagattaaaaggaattgctgccgtgcgcaaaatcattcacatagac
atg
>p_NZ_CP010777.1_1710159_1710411
ggctttcgcctgatggctaactagtgcatggtgctcataggttagaggga
cacttcctgctgcctagactccctgcgcccagtcaatgtttgctcgctac
ctaaattctataaatctatattgctaaatatgttagtaagtttgtgaata
aataactctcatatatttagcttttctatatctaacttccgtatttgcta
acataattagcttttaagaggctcttggttttagcttttcccggaagaat
atg
>p_NZ_AP014624.1_4990620_4990872
caagatggagactggaagatgggagtgattgacatgttatttattactat
tctgccatttaatcacttttcaatcaattggtcatacttttccatatcga
ccttattaacttccctcttccagcctctggcttcccttctataaataaat
acaggaatccatatctttgtaatatg
>p_NZ_CP007202.1_1014903_1015155
tggattactttctctaattttaatttacaagcaatttcgaaatgtaaaga
agccatctcaaaatggcatttaatgcataaatttacagtatg
>p_NZ_CP006587.1_4683162_4683414
ataccctcatacagcacgtcctgcctgatctggcgtccgcctgttggagc
atctctactgcttcgttgcgcctaagcaccaagcactaacaactatccac
taccaactacccatg
>p_NZ_CP006587.1_4192970_4193222
ctaagccccaagccctaagccccaagcactaagccccaagccctaagccc
aagcactaagccccaagcactaagccccaagcactaagccccaagcccta
agccccaagcactaagccccaagccctaagccccaagcactaagccccaa
gccctaagccccaagccctaagccccaagcactaagccccaagccctaag
ccctaagccctaagccctaagccctaagccctaagcactaacaactaccc
atg
>p_NZ_CP006587.1_582073_582325
ggattagggattagggattagggattagggattagggattagggattagg
gattagggattgagtacccggctttggggtgctgggttgcggttttcggc
acttgactttggcccctcttctgcctcctgccgtgttactccctatgcca
atccagctattcacccatatgaccgttcagcaattcagcaatccaaccat
tcagcaattcaaccaatgaatcatg
>p_NZ_CP007145.1_1251364_1251616
aggcaataatggagtgcggcagaactgcagccctgaaacacggttttccg
ggccagtctgccgaactttgagggctcctcctcccctaccgtg
>p_NZ_LR134503.1_1619754_1620006
tatttttgaatttatataagttgtatgtcacttgtagccaaatttacggc
atttatctgaatcaattataaatgatgataatccgaaagccattccctaa
ttttgcagcgtg
>p_NZ_CP009278.1_1760452_1760704
aatatctttattttaatataaatatataggttttatcgtcaatataatta
ttccctctaaaatagagatagtcgtttttattttaatgtagcgttttgtc
taaaattatgatcagatgagacatctctgtatataattatatagatttgt
cttgacaagaagttatgatg
>p_NZ_CP007451.1_4417236_4417488
ggtatatctactgtcattacctcattatgcccattaaaaatgggtggact
ctcgcaatgactcattaaatcagaacggaggggagtttgggcgcggcttt
gccgcgcccaaactccctatgcactattcaaattacgtcattgcgatccg
ccagccagcggagaagcaatcttttcttcctacttttccttccaaatata
ataaaaaatgactaaattatagtcgaaaaattgacgaaaatatcgacatc
ttg
>p_NZ_CP007451.1_3311659_3311911
tccttccccaacaaaaatttttgctaatatattaagaaaaatttagagcc
actatttcggggaacgacgattgtaggaataaagattcaattaattcagc
gacttcgttattttcgcattatatcagtgaaagcaaaatg
>p_NZ_LT670843.1_129966_130218
attgcgatattattaaaactacaaccctctctttttttataacttatgcc
gttttaattttaaaaacgccgtaatatttggtccgtatattgtattacga
ggaactaggaatctcgcaatagcaaaccgtatatttgttatttcagtaaa
tttaataataaagggcattaactaaaatataaaaccaataaataacttct
ataagcaatcatttcttttaatttgtagcatgctagtttaaatttgtacg
atg
>p_NZ_CP017479.1_1259842_1260094
tcatgctctagcgattaataccagtaagttaagagattttagattaacga
ttgtcgatttcagatttggtgtagacaaatagtagattctccgttttaca
aggtctttgacttcttaaatcaaaaatcgttaatctaaaatcagcaatct
taattttttagtttaaccaaacccaaacgatttatcaacagcaccaaaaa
ttaacctacctaatccaaaagcatattccgctattatgtaattttacatc
atg
>p_NZ_CP017479.1_768579_768831
tttaatgttttttggttaaaagtgttttcttcttttttaaaggaaaataa
aaaagtaatttggctaatcataccagtgttttttgtcaaagatattcatt
tatttttttaacagtttcagcgtttcttttttttcacaacgtttctaaat
ttgtttcatg
>p_NZ_CP015125.1_52021_52273
caaaaaatagattaaaatttaagcattcaagatagctaaaaattaaagac
aagtgtaaacagatagtgttaagagaaaagtcaaaaatctaatgctgttg
ataacttaaaaatagctctcaatactaaaattaggaatatttccataatt
ttggataaattctaattttatg
>p_NZ_CP023049.2_3037505_3037757
aattgtcaattttagtgtttttggaaaacaaaagtaggagtggggaacga
caaaacttgacgtatataaataaatttaatactcttgtaatcaatttgtt
ataatgaatgttaattttaaaataaatcataattttattctttaaatagt
ataattttgcataataaaatagtcattatctgatcatg
>p_NZ_CP022515.1_260328_260580
agaaaatgaaagaataatttcaatcgattttttccaattatcaaaaagaa
ggcaattcattgtaatcacaaattttgccataacacaactaatagacata
attcttttgtagttcccccaccttgaacaatataaccttgacagtgtttt
tgatgttggtccaatgataagttgccttcaaataaattatggatattatc
caaaatattggaaatattccataatttagcatacctttttttggtgtgcg
atg
>p_NZ_KI912446.1_88232_88484
atttatggattttaaaaatttaaatatagaacgataaaagtttataggca
ataaaattaatttgcttttattgttactatacttatatgtgtgttttttg
ttataaatgttacattttcataatatttaaattttgttaattggtcattt
taacattttacaaaaaatatttttaatagaattgaaatgttttacgtatt
tttgcacatatg
>p_NZ_LR590484.1_5590409_5590661
aactttttgtactgttttcttttacaataaacgtttattaactgctgacc
tgtagtttaatccttcggcgcgtcatgctataaacaatatgcgccccatt
tagttttaaccctacggactccttaatttcagctaaagataaaaaattga
cagctaacagtgtgggcataaggaaaaaagaatcttgttaatttttgtaa
atttggcctatg
>p_NZ_CP007034.1_2127945_2128197
atattttaattttatttaatataactattctgaacagctctcccttcgca
cgacactccttgatgaccggaacaactccaccgaatggtttttatcgtta
tctttgtttggataaacaaacgagggagctatcgagtatg
>p_NZ_CP012075.1_534884_535136
aggagtgtaacagtgagtgagagaagttgatggagtaaaggagttaaaga
agttggggcaatactttgtttctgagtctttttcataagtagaaggtaac
gactaaagtcttttaattccctttgactcctctaacttccaacaagctgt
tgtcttgtcttgactcgatataactcctttggtctttctaacttccagta
aaatataatcttaacccctttaatttcctttcactcctgctatcaatg
>p_NZ_CP007547.1_3413863_3414115
ttgattatttgttgctgattggaacaacaaaattaataaaaattgttctt
atctgtactaattttgcagtacaaacaaataggaggtgatg
>p_NZ_CP007035.1_4026565_4026817
gttttacggattttttttaaactatttcaaggtcaaaccttgtgccaaat
gaaatgttaaagaatgaaaattagatgaaaaacacagggctttttcaaca
tttcttttgatttaaatcaaatgtatattgaaaatcataatattacgacc
tcccgccgttgctattttttttaaaaaaataattgaagataacttggaac
gacctgtgcctgtcttttaattttgtttggtg
>p_NZ_CP022412.2_2183686_2183938
aatattgaagtatatagtactgtgatataaacttttcaggtgcgcctgtg
gtttcaatagataatatgcaaatatagtattattaagagtcggtttggtg
caatcttgaatattttttgaaccgctaaacagaaattattcaggaattta
tagtaagtttgctctgctaatcgcaagaaatg
>p_NZ_LR134289.1_435947_436199
tttcttaatgcatcactaaataatgaaatattttatatatttaagtgttc
gattacttcaatatcggatgatatgtattcaacctcctaatttcccagga
ggtttttttattatattactttttgtggataactttttattgcgtcaagt
tctgacatataaagggttttgttttgttgtattaaaattgatacaaaata
tatcaatatatattgtcgtaattgattaaaaatatatctaattttgtaaa
atg
>p_CP049057.1_2126502_2126754
acatttttctttgagaagctaccttaaagtatttcgtaatgacaaaccaa
gcataacagtaaactaatttgtctccctgagcttgttaatagctaatctc
ttattttgtccttaaaggtattaaatttacgctatg
>p_CP049057.1_960410_960662
caacacacaattttaaatttattgaaattatttcagctcaactcattgta
ctgaaatagaaagacaacccataccttaatatttttttactgtacttcgg
aaagattagcacaatg
>p_CP040749.1_1137175_1137427
gagatataaacttagaattttaaataaaagataaaaaaactcgcccatag
gcgagtttttttattacaacacttaagaaagggcggggttcgcttttttc
attatttttgaatatg
>p_CP040710.1_4495265_4495517
tccttttcattaaacatgcacttctaagataagttataaaccgtaaagta
cgctccgctacaaaatggattcagaaaatattggcagtaaacaacttcgg
agcaagcctcgtagcaacttgcgggacggcagccaggttcaaatctcgat
tatcgagtgaaatcgtatgccctttccctaaatattggatattcttatag
tttcgccattatgaaacgctttaaaaatagaattcagtttaaatttgtac
atg
>p_CP040710.1_3577058_3577310
aactatttgttgaaaaactacatgaaaatttacgcatggtttagtttcac
attaattgcaatggggctctacgcattgctttttagaatagctacaggct
ttgcgtttgtataaaagcacttaactattcaatcgatttaagtactaaac
gtcctgctcaatgcaggacgtttttttattgtaatatattggatataatc
caaaaaataggaataattccatatattagctatccgtttttaggatagca
atg
>p_CP021237.1_1616360_1616612
tggcttaaagtttatccattaattgatacatatcgacttatctaactata
atagaagatcctttaaataataaagtcattaaccagatatcagatcagct
ccgtgtctccgtggcagaaaaaaagcttaattataatcgtcatcttttag
ctaaaattgttagtattttgtttaaaaataatccagcttaattttttata
aaactaaaaatattagtatttttgatctcaatcatccctataatacgaga
atg
>p_CP004371.1_68581_68833
tatttagcagtaaatttcagaaatgtaattagcaacccctaagttaatgt
tacaacaactattaacttagtccgcttaaaatacacctactggtaataaa
taccaaataaaaattttgtctgttagatg
>p_CP002961.1_1793228_1793480
ttttaaaattggttttatggttaaaagaagtcttcgcttcaagcgaaggc
ttccttagttacataatgagatttagtaaccataagttgtataaacataa
aaaataattgacaaacaccattg
>p_CP001769.1_1557356_1557608
ttgaatggtcaggtttccaggcggttcgggagaattcctgaatgggtatg
agtttaaattctatcgttcggataggcagtacctgattcaacgggctacg
gttgtaaattagcgttctttagggagcggaattgtg
>p_NZ_CTEJ01000001.1_655390_655642
tatatttgaaatataataaattaaccttatatttgaattatgttaaatgc
acctcgcacatgctttatgaggtaatatttgtttagtgaaccgaaagata
atccatatcgatatg
