# Supplementary material for: Non-canonical LexA proteins regulate the SOS response in the Bacteroidetes
Source: Nucleic Acids Res. 2021 Oct 6;49(19):11050–66. doi: 10.1093/nar/gkab773 (PMC8565304; doi:10.1093/nar/gkab773)
Supplement: gkab773_Supplemental_Files [file gkab773_supplemental_files.zip › Supplementary Data S5.fasta]

>pdb|1JHC|A
--------------EEGLPLVGRVAAGE--PLLAQQHIEGHYQV-DPS-LFKPNADFLLR
VSGMSMKDIG-----IMDGDLLAVHKTQDVRNGQVVVARIDD-EVTVKRLKKQGNKVELL
PENSEFKPIVVDLR--------------------------QQSFTIEGLAVGVIRNGDWL
VP----------
>pdb|6A2Q|A
--------------PTFVPVLGRIAAGG--PILAEEAVEDVFPL-PRE-LVGEGTLFLLK
VIGDSMVEAA-----IXDGDWVVVRQQNVADNGDIVAAMIDG-EATVKTFKRAGGQVWLM
PHNPAFDPIPGND------------------------------ATVLGKVVTVIRKV---
------------
>pdb|1UMU|A
--------------VTFPLFSDLVQCGF--PSPAADYVEQRIDLNQLL-IQHPSATYFVK
ASGDSMIDGG-----ISDGDLLIVDSAITASHGDIVIAAVDG-EFTVKKLQLR-PTVQLI
PXNSAYSPITISS---------------------------EDTLDVFGVVIHVVKAATR-
------------
>pdb|1F39|A
---------------YEYPVFSHVQAGMFSPELRTFTKGDAERWVSTT-KKASDSAFWLE
VEGNSMTAPTGSKPSFPDGMLILVDPEQAVEPGDFCIARLGGDEFTFKKLIRDSGQVFLQ
PLNPQYPMIPCNE-----------------------------SCSVVGKVIASQWPEETF
G-----------
>WP_161890715.1
-----------EEKENIELVPYKASAGYLNGYADAEFMEELPRFRLPM-LGVGGTYRAFE
ISGDSMLPIASG--TVIVGRYVEDWNQIKDGTPCIVVSQKEG--IVFKRIFNKIKDTAVL
HLHSDNPVYSPYEVHVEDVVEIWEAKSYISSTFPIA------DLSLNKLSSIVLDLQKEV
QKLKKVE-----
>WP_025606010.1
-----------DEKENIELVPYKASAGYLNGYADAEFIEELPRFKLPM-LGTTGTFRAFE
ISGDSMLPIASG--TVIVGRFVEDWSQIKDGTPCIVVSQKEG--VVFKRIFNKVKDASML
RLHSDNPVYSPYEVHVEDVLEIWEAKSYISSTFPIA------DLSLDKLSSIVLDLQKEV
QKLKKVD-----
>WP_068839399.1
-----------NEKENIELVPYKASAGYLNGYADAEFIEELPRFKLPM-LGTTGTFRAFE
ISGDSMLPIATG--TVIVGRYVDDWSQIKDGTPCIVVSQKEG--VVFKRIFNKIKDAAVL
RLHSDNPVYSPYEVHVEDIVEIWEAKSYISSTFPIA------DLSLDKLSSIVLDLQKEV
QKLKKAD-----
>WP_046312868.1
-----------QEKENIELVPYKASAGYLNGYADAEFIEELPRFRLPM-LGSGGTYRAFE
ISGDSMLPIASG--TVIVGRFIEDWSQIKDGTPCIIVSQKEG--VVFKRIFNKIKDASTL
RLHSDNPVYSPYEVHVEDVLEIWEAKSYISSTFPIA------DLSLDKLSSIVLDLQKEV
QKLKKAE-----
>WP_162426523.1
-----------NDKENIELVPLKASAGYLNGYADPEFIEELPRFRLPM-LGNSGTFRAFE
ISGDSMLPITSG--TVIVGRFVEDWKTIKDGTPCIIVSQKEG--VVFKRIYNKLQDTAVL
RLHSDNPVYSPYELHVEDILEIWEAKSYISSTFPIA------DLSLDKLSSIVLDLQKEM
QKLKKVD-----
>WP_054412485.1
----------KDQNENIELVPLKASAGYLNGYADPEYLEELPKFRLPM-LGTNGTYRAFE
ISGDSMLPIASG--TVIVGRYVDDWLSIKDGTPCIVVSSKEG--IVFKRVFNRLKDAAML
ALHSDNPVYSPYEIDVEDVVEIWEAKSYISNTFPIA------DLSLNRLASIVLDLQQQM
TTMKKV------
>WP_044017428.1
----------KDQNENIELVPQKAAAGYLNGYADPEYLEELPKFRLPM-LGSTGTYRAFE
IAGDSMLPIASG--TVIVGRYIDDWMSLKDGTPCIVVSSKEG--IVFKRVFNRLKEGAML
ALHSDNPVYSPYEIDVEDVVEIWEAKAYISSTFPIA------DLSLSRLASIVLDLQQQV
STMKKV------
>WP_149069274.1
----------KEQNENIELVPQKAAAGYLNGYADPEYLEELPKFRLPM-LGNTGTYRAFE
IAGDSMLPIASG--TVIVGRYVDDWLSLKDGTPCIVVSSKEG--IVFKRVFNRLKDGAML
SLHSDNPLYSPYEIDVEDVVEIWEAKAYISSTFPIA------DLSLTRLASIVLDLQQQV
STMKKA------
>WP_139921243.1
----------KEQNENIELVPQKAAAGYLNGYADPEYLEELPKFRLPM-LGNTGTYRAFE
IAGDSMLPIASG--TVIVGRYIDDWMSIKDGTPCIVVSSKEG--IVFKRVFNRLKDAAML
ALHSDNPLYQPYQVDVEDVVEIWEAKAYISSTFPIA------DLSLNRLASIVLDLQQQV
STMKKV------
>WP_166072286.1
----------KDQNENIELVPLKASAGYLNGYADAEFIEELPKFRLPM-LGTGGTYRAFE
IEGDSMLPIASG--TVIVGRYVDDWLTIKDGTPCVVVSGKEG--IVFKRIFNRLKQGAML
SLHSDNPVYSPYEIDVEDVLEIWEAKAYISSTFPIA------DLSLNRLASIVLDLQQQM
TTLKKA------
>WP_139516858.1
----------KEENENIELVPLKASAGYLNGYADPEYLEELPKFRLPM-LGQGGTYRAFE
ISGDSMLPIASG--TVIVGRYVDDWMTIKDGTPCIVVSGKEG--IVFKRIFNRLKDRAVL
TLHSDNPVYSPYEIDVEDVVEIWEARAYISSTFPIA------DLSLSRLASIVLDLQQQM
STLKKA------
>WP_151079958.1
NLRVLAITVDKNQNENIELVPLKAAAGYLNGYADQEYIEDLPKFRLPM-LGQTGTFRAFE
ISGDSMLPIASG--TVIVGRYVSDWNEVKDGTPCIVVSKKEG--IVFKRVFNRLKEAASL
TLHSDNPVYSPYEIDVEDVLEIWEAKSYISSTFPIA------DLSLNRLASIVLDLQKQV
TTMKKA------
>WP_119443770.1
---VLAFTVDQDQNENIELVPLKASAGYLNGYADQEFIEELPKFRLPM-LGQNGTFRAFE
ISGDSMLPIASG--TVIVGRYVADWNEVKDGTPCIVVSKKEG--IVFKRVYNRLKEAASL
TLHSDNPVYSPYEIDVEDVLEIWEAKSYISSTFPIA------DLSLNRLASIVLDLQKQV
TTMKKA------
>WP_068197045.1
---VLALTVDKDQNENIELVPQKAAAGYLNGYADPEYLEVLPKFRLPM-LSQSGTYRAFE
IAGDSMLPITSG--TVIVGRYVEDWTTIKDGTPCVVVSSKDG--IVFKRVFNKLRSNAMF
VLHSDNPNFSPYDINVDDVLEIWEAKSYISSTFPIA------ELSLERVASLVLDLQQQV
ALLKKA------
>WP_066510704.1
------------DRENIELVPYKASAGYLNGYADPEFMEELPKFRLPM-IQGPGTYRAFE
IKGDSMLPIPSG--TVIVGRYVERWQDIKDGTPCIVVSLQEG--IVFKRIYQKANESA-L
RLHSDNPTYQPYEVALADVVELWEAKAYISTSFPMA------EISLDRLTSLVLDLQQEV
QKLKTVN-----
>WP_048920561.1
-----------QDRENIELVPYKASAGYLNGYADPEFMEELPKFRLPM-IQAPGTYRAFE
IKGDSMLPIPSG--TVIVGRYVERWQDVKDGTPCIVVSLQEG--IVFKRIYQQKQE--TL
RLHSDNPSYEPYEVGFEDIVELWEAKAYISTTFPMA------EISLDKLTALVLDLQQEM
KKIKSK------
>WP_062545463.1
------------NRENIELVPYKASAGYLNGYSDPEFMEELPKFRLPM-IQSPGTYRAFE
IKGDSMLPIPSG--TVIVGRYVEQWQEIKDGTPCIVVSLQEG--IVFKRIYHQHKQTS-L
RLHSDNPNYEPYDVALDDIVELWEAKAYISTTFPMA------EISLDKLTSLVLDLQQEV
KKLKTAK-----
>WP_011585264.1
-----------DDKENIQLVPEKAAAGYLNGYADPEYVAELPQFYLPI-FSGSGTYRAFE
IKGDSMLPLASG--SLIIGQYVDNWSSVKDQQTYILVTATEG--IVYKRIYNNIKKNETL
KLVSDNPAYEPYDIHVENVIEIWESKAYISTDFPKP------DMSVEKLTAIVSGLQKQM
NKLSND------
>WP_137091580.1
----------EHDRENIELVPDKASAGYLNGYSDPEYIEELPKFQLPN-LPGNATYRAFE
ISGDSMLPLQSG--TIVIGQYLERPEDIKNGKTYVLVTGKEG--IVYKRVFNYLEEKGSL
YLVSDNTNYAPYSVPVDEVFEIWEAKAFISVSFPEPESGK--DMTLDKLAKMVLELQQEV
IKLKDR------
>WP_013455628.1
-----------QERENIELVPQKASAGYTNGYADPEYLQELPRFQLPN-LPRNSTYRAFE
ISGDSMLPLEPG--TIIIGEYVESPDSIRNGKTYIIVSEQEG--VVYKRVFNYAEEKGVL
FMVSDNTVYSPYEIPIESVMEIWEAKAFISTQFPDVKNNENPPMSLRELTDIVLEIKEEV
TKLKR-------
>WP_014772842.1
-----------DDQENITMVGQKASAGYLNGFADPEYMESLPQFRLPN-LSTNQTYRAFE
IAGDSMLPLVPG--TLIIGGYVEQLKDIKSGKTYILVTTTEG--VVYKRVFNYLSENGKL
FLVSDNEHYKPYEIKGEDVMEVWEARAFISTDFPNPKDRNN-PITNEDLSKMILDLKTEI
VKMKKS------
>WP_014679698.1
-----------DSNENIELVPAKASAGYMNGYADPQYVAELPKFHLPF-LKG-GTFRAFE
LKGDSMLPLEPG--TIVVGEYVENFNDIKSGETYVVLSKDEG--IVYKRVTNKIKENKRL
MLASDNKIYETYSIQAEDVLEVWKAKAFISTSFPTP----SVEPSLEKLTEMVEQLQKTV
IKLKTND-----
>WP_147033392.1
-----------DENENIEMVPLKASAGYLNGYADPEYVAQLPKFYLPM-FKN-GTFRAFE
IKGDSMLPLPSG--SIIIGEYLENWGDLKSGDTYVVVSKSDG--VVYKRVTGKFKEQKKL
KLVSDNPVYEPYEISGEDILEIWKAKGYISTQLPEPAP----EPTMESLTAMMAQMQRSI
SKLGQGNN----
>WP_013666375.1
-----------DDRENIELVPVKASAGYLNGYADPDYISELPKFRLPF-FKQ-GTYRAFE
LKGDSMLPLQPG--TVVICEYVEDWFDVKPNQTYVIISKSDG--IVYKRIAHKFKEEKGL
KLLSDNKVYEPYWVETPDILEIWKAKAFISTEFPEP----TAEPSLETLTTMMAQMQKTI
SGMKTE------
>WP_108632312.1
-----------SDRENIELVPVKASAGYLNGYGDPEYVAELPKFSLPM-FGQ-GTFRAFE
IKGDSMLPLPSG--SIIVAEYVENWHDIKPGHTYVVVSREEG--VVYKRIAFKFKEDKGL
KLVSDNKTYEPYWVETSDILEVWKAKAFISTQLPEPTP----EPTMETLTSMMAQMQKTI
NAVVDNSK----
>WP_075993377.1
------------DRENIELVPVKASAGYLNGYGDPEYVAELPKFSLPM-FGQ-GTFRAFE
IKGDSMLPLPSG--SIIVAEYVENWHDIKPGSTYVILSKEDG--VVYKRIAFKFKEDKGL
KLVSDNKTYEPYWVETADILEVWKAKAFISTQLPEPTP----EPTMETLTSMMAQMQKTI
NAVVDGSK----
>WP_038697348.1
-----------QDRENIELVPVKASAGYMNGYADPEYVATLPKFSLPM-FNQ-GTYRAFE
IKGDSMRPLASG--SIVVAEYVENWNDIKAAQTYVIVSKDEG--VVYKRVAYKFKEDKGL
KLLSDNKSYDPYWVEAGDIMEVWRAKAYISTVLPEPNS----EPTMETLSTMMAEMQKTI
NSVVDKG-----
>WP_015807734.1
-----------DDNENIEMVPVKASAGYLNGFADPQYIKELPRFQLPLPFLKHGTFRAFE
IVGDSMLPIQPG--SVIVAEYMDNWNDVKTGETYIIVSRTEG--VVYKRAGNRFKENKEL
KLISDNKIYDPYTVAADDIMEIWKAKAYISTSLPEPTP----EPTIETLSAMMAQMQKSI
SQLNKN------
>WP_121273093.1
-----------DDNENIEMVPVKASAGYLNGFSDPQYIRDLPKFQLPLPFLKQGTFRAFE
IMGDSMLPIQPG--SIIVAEYMDNWNDVKTGETYIIISKNEG--VVYKRAGNRFKENKDL
KLISDNRIYDPYTVSADDILEIWKAKAYISTALPEPTP----EPSIETLSTMMAQMQKSI
SQLNKN------
>WP_069382037.1
-----------DDKENIEMVPVKASAGYLNGFSDPEYIRDLPKFQLPLPFLKQGTFRAFE
ILGDSMLPIQSG--SIILAEYMDNWNDVKAGETYIIISKNEG--VVYKRAGNRFKENKEL
KLISDNKIYDPYTIPSDEILEIWKAKAFISSTLPDPTP----EPTIETLSSMMAQMQKSI
SQLNKN------
>WP_068400920.1
-----------SDNENIEMVPVKASAGYLNGFSDPEYIKDLPKFQLPLPALKQGTFRAFE
IVGDSMLPIQPG--SIIIGEYMDNWNDVKTGETYVIVSKNEG--VVYKRAGNRFKENKEL
KLVSDNKLYDPYNVPAEDILEIWKAKAYISSTLPDATP----EPTMETLTNMMSQMQKSI
SQMNKN------
>WP_124559950.1
-----------NDRENIELVPVKASAGYLNGFSDPQYISDLPKFQLPLPALRQGTFRAFE
IMGDSMLPVQPG--SVIIGEYLDNWNEVKTGETYVIISKNEG--VVYKRAGNRFKENKDL
KLISDNKVYDAYTIAAEDILEIWKAKAYISTSLPEPAP----DPTMETLTQMMAQMQKSI
SQLNKN------
>WP_086546492.1
-----------NDRENIELVPVKASAGYLNGFSDPQYISDLPKFQLPLAALRQGTFRAFE
IMGDSMLPVQPG--SVIIGEYLDNWNEVKTGETYIVISKNEG--VVYKRAGNRFRENKDL
KLISDNKVYDAYTIAADDILEIWKAKAYISTSLPEPAP----DPTMETLTQMMAQMQKSI
SQLNKN------
>WP_119754736.1
-----------NNKENVDLVSQKASAGYLAGYQDVEFVKDLPKISVPM-LPRNRTYRAFE
IQGDSMLPVQPG--SVIFGEYMEDVAAIKNGKLYILVTKQDG--IVFKRVFNFTAEEGKL
LLVSDNRQYEPYSVDAAEVLEIWQAKAFFTNQFPDPQTTN--TVSTEHLAHTVLQLQAEL
QKLKKK------
>WP_076383009.1
-----------GEVQQIHFVPVKAAAGYLAGYADPEFVDELNTFTLPM--LAPGQYRAFE
IIGDSMLPTPSG--SVIVGEKVSEIEDVKSSNTYIVISKSEG--IVYKRIMRNNKLKNKL
TLVSDNPIYEPYNVNTEDVLEVWKAQMVITKANTQQ------LWDVNQLAGLVNNLQEQV
SSLKKKVG----
>WP_147189211.1
-----------AETQVIQFVPVKAAAGYLAGYADPEFIDELNTFTLPM--LGSGNFRAFE
IVGDSMLPTPSG--SVIVGEKIEDVEDVKANNTYIVVSKGEG--IVYKRIMKNNRLKNKL
TLVSDNPQYSPYNVNTEDIMEVWRAQMVITKANTMQ------RWDVNQLAGLVSNLQEQV
STLKRKMN----
>WP_014221245.1
-------------TNEIQFVPVKAAAGYLAGYADPEFIDELNTFTLPM--LAPGQYRAFE
IVGDSMLPTPSG--SIIVGEKVEDINDVKNSFTYIVVSRNEG--IVYKRVMKNNRTKNKY
TLVSDNPTYQPYQVNGEDIIEVWKAMMIIGKANAQP------HWNVNQLANVVNTLQEQV
SYLKKKIN----
>WP_119989530.1
-----------SSSAEIHFVPVKAAAGYLAGYADTEFLDELNTFTLPM--LAPGYYRAFE
IVGDSMLPTPSG--SVIVGEKVENFEDVKNNNAYIVVSRNNG--IVYKRINRNNRSKNNI
TLVSDNPIYDPYQVEKEDILELWKAQMIITKATVQN------RWDVGQLAGMVNNLQEQV
SSLKKKMN----
>WP_066403704.1
-------------RADIPFVPVKAAAGYLAGFADPEFVDELNTFTLPM--LGGGDYRAFE
IVGDSMMPTPSG--SVIVGERVENLDDVKNNNTYIVVSKTEG--IVYKRMMRNNRSKAKY
MLVSDNPAYQPYSVNSEDILEVWQAQMILTKANTQQ------RWDVGQLANLVTNLQQQV
SVLKKKMN----
>WP_146791046.1
------------GRGDIPFVPVKAAAGYLAGYADPEFIDELNTFTLPM--LAGGDYRAFE
IVGDSMMPTPSG--SVIVGEKVQNMDDIKTNNTYVVVSKTDG--IVYKRVLKNPRQKAKF
TFVSDNPAYQPYTVSAEEILEMWQAQMVISRANTQQ------RWDVNNLANLVTNLQQQV
SVLKKKMV----
>WP_131328373.1
------------EPNQIQFVPVKAAAGYLAGYADPEFIEELNSFTLPM--LGPGNYRAFE
IAGDSMLPTPSG--SVIVGERIDGLEDIRSQDSYIVVSKNGG--IVYKRVQRNNKNKAVL
TLVSDNSLYEPYQVNLSEIVEFWNAKMILTKANQQR------RWDVDQLAGMVTSLQQQV
SDLSKKNKN---
>WP_157478948.1
-----------AERSNIQFVPVKAAAGYLAGYNDPEFVDELNTFTLPM--LGPGEYRAFE
IIGDSMLPTPSG--SVIVGEKVENLEYVKSNQAYIVVSRTDG--IVYKRIQKEPKLQTTL
TLVSDNPQYPPYTVKSEDIAEVWQAQMILSRPMEKP------VWDVNQLATVVNTLQEQV
NSLKSNRT----
>WP_012794432.1
------------DRQVIEFVPVKAAAGYLAGYNDDEFIEELNTFTLPM--MGAGNYRAFE
IAGDSMLPTPSG--SVIVCHKVDGWDEIRNNEAYIVVTNREG--IVYKRILKTNRSKSKI
TLVSDNPQYEPYAVGMEDVLELWQSDAVISKSGQQS------RLSVNHLADMVSHLQDQV
SMLKKRIKD---
>WP_168806823.1
------------ARQAIQFVPVKAAAGYLAGYNDDEFIEELNTFTLPM--LGAGDYRAFE
IAGDSMLPVPSG--SVIVCHKVEGWEEIKNNETYVVVTSREG--IVFKRVLKSNRAKSRI
TLVSDNPQFEPYPVEMEEVLELWQSDAVISKSSQQS------RMSVNHLADMVSHLQDQV
SLLKKKIKD---
>WP_098192180.1
-----------NNRQSIVFVPVKAAAGYLAGYNDDEFIEELNTFTLPM--LGAGDFRAFE
IAGDSMLPTPSG--SVIVCHKVDKWDDIRNNEAHIVVTSREG--IVYKRVLKSNRAKNKV
TLVSDNPQYEPYPVTMEDVLEIWQADAVIQKFGNQS------RLSVNHLADMVNSLQEQV
SMLKKKIKN---
>WP_148383769.1
-----------NNRQNVVFVPVKAAAGYLAGFNDDEFIEELNTFTLPM--LGAGSYRAFE
IAGDSMLPTPSG--SVVVCHKVEGWEDIRNNEAYVVVTNREG--IVYKRVLKSNRSKSKV
TLVSDNPQYDPYPVNMEEVLEIWQADAVIQKMGQQH------RMSVNHLAGMVNQLQEQV
SLLKKQMKN---
>WP_109694089.1
-----------TNRQNVVFVPVKAAAGYLAGFNDDEFIDELNTFTLPM--LGAGQYRAFE
IAGDSMLPTPSG--SVVVCHKVDGWEDIRNNEAYIVVTNREG--IVYKRVLKSNRSKAKV
TLASDNPMYDPYSVNMEEVLEIWAADAVIQKMGQQH------KMSVNHLAGMVNQLQEQV
SMLKKQMKN---
>WP_067758491.1
------------TAARIPFVPVKAAAGYLNGYADHEFIDELNTFTLPM--VTGGNYRAFE
IIGDSMLPTPSG--SIIVGEKVEALDHVKNNTACVVVSKNDG--IVYKRIQKNGKARNKI
LLLSDNPTFQPYSISSEDVLEMWEAQFIISKTNTAQG------WNVGQLVNIVADLQQEV
AGMKKKMN----
>WP_013622346.1
------------DNENMVLVNAKAAAGYPQNIQDASWYKQLPAFDLPIPEFRNATYRGFQ
VEGDSMLPNLYPG-EWVLAKATESLNDISANKMYVVVLYDAV--LVKKIEKVPNSNFVSL
ISLNETYPPYQVAADQIQELWQVNSKISFG-----------LDTTTEKGLLKELQQSMEE
LKKRIK------
>WP_093979606.1
-----------SENENMVLVNAKAAAGYPQNIQDTSWYKQLPAFDIPLPEFRNATYRGFQ
IEGDSMLPNLKPG-EWVLARAVEGLKDISPNKIYVVVLQDAV--LVKKIEKSPNPAVISL
ISLNENYPPYSVNTEDIQELWQVSSKITFGVDATSE----KGLLRQLQESMDELKNQLKK
VNN---------
>WP_041633229.1
-----------TDNENMVLVNAKAAAGYPQNIQDTSWYKQLPAFDIPLPEFRNTTYRGFQ
VEGDSMLPNLRPG-EWVLAKAVEDIEHVSANKMYVVVLQDAV--LVKKIEKTPNSANITL
ISLNETYPPYEIKPQQIQEIWQVNSKITFGVDATT----EKGLLRQLQESMEELKSQFNQ
VKGD--------
>WP_062058827.1
------------ENENMVLVNAKAAAGYPQNIQDTSWYRKLPAFDIPLPEFRNATYRGFQ
VEGDSMLPNLRPG-EWVLAKAVESIQDVSANKMYVVVLHDAV--LVKKLEKSPNGYKMSL
ISLNETYPPYEVDMQQIQELWQVNSKITFGLDATT----ETGLLRQLQESMEELKSQIRS
VKN---------
>WP_013552492.1
-----------ADRENMVLVNAKAAAGYPQNIADTSWYQQLPAFDLPIPEFRNATYRGFQ
VEGDSMLPNLRPG-EWVLAKAIEHIDDVTPNKIYVVVLQDAV--LVKKVIKKPNSNNVTL
VSLNESYPPYEIKPFQIQEIWQVNSKITFGVDAT-------TETGLLRQLQESMDELKSQ
LKRA--------
>WP_121849176.1
-----------EDRENMVLVNAKAAAGYPQNIQDTSWYRQLPAFDLPIPEFRNATYRGFQ
VEGDSMLPNLRPG-EWVLAKAVEHIDDVSPNKMYVVVLQDAV--LVKKIERRPNSNNVTL
VSLNEAYPPYEIKPFQIQELWQVSSRITFGEDAS----TEKGLLKQLQESMEELKGQLQH
VKKV--------
>WP_126591337.1
----------AAENENMVLVNAKAAAGYPQNIADTSWYEQLPAFDLPIPEFRNATYRGFQ
VEGDSMLPNLHPG-EWVLARAIEHIDYVSANKMYVVVLQDSV--MVKKIEKRPNSNNITL
VSLNETYPPYDIKPFQIQEIWEVSSKITFNVDATTD----NGLLRQLQESMQELKNQLQH
VKKVD-------
>WP_068484702.1
-----------ANRDNMVLVNAKAAAGYPQNISDTSWYQQLPAFDLPIPEFRNATYRGFQ
VEGDSMLPNLHPG-EWVLARAIEHVDHVSANKMYVVVLQDSI--MVKKIEKRPNSNNITL
VSLNETYPPYEIKPFQIQEIWEVSSKITFNVDATTD----SGLLRQLQESMQELKNQLQH
VKKVN-------
>WP_071342370.1
-----------ANRDNMVLVNAKAAAGYPQNISDTSWYKQLPAFDLPIPEFRNATYRGFQ
VEGDSMLPNLHPG-EWVLARAIEHIDYVSANKMYVVVLQDSI--MVKKIEKRPNSNNITL
VSLNETYPPYDIKPFQIQEIWEVSSKITFNVDATTD----SGLLRQLQESMKELKDQLQH
VKKVN-------
>WP_094998622.1
-----------ADRDNMVLVNAKAAAGYPQNISDTSWYQQLPAFDLPIPEFRNATYRGFQ
VEGDSMLPNLRPG-EWVLARAIEHIDHVSANKMYVVVLQDSV--VVKKIEKRPNSNNITL
VSLNETYPPYEIKPFLIQEIWEVSSKITFNVDATTD----SGLLRQLQESMQELKSQLQH
VKKV--------
>WP_014034459.1
-----------SDNDNMVMVNAKAAAGYPQNISDTSWYRQLPAFDMPIPEFRNATYRGFQ
VEGDSMLPNLRPN-DWVLAKAIEHIDHVSPNKMYVVVLQDSV--MVKKIERKPNSNNITL
VSLNETYPPYEIKPFQIQEIWEVSSKLTFNVDATT----ETGLLKQLQQSMDELKKQVGQ
IK----------
>WP_112379522.1
-----------SDNDNMVLVNAKAAAGYPQNIADTSWYHQLPAFDLPIPEFRNATYRGFQ
VEGDSMLPNLKPN-DWVLAKAVEHIDYVSSNKMYVVVLQDAV--LVKKIEKRPNSNNITL
VSLNETYPPYEIKPFQIQEIWEVSSKLTFNVDATT----ETGLLRQLHQSMEELKRQVGN
TKN---------
>WP_129603710.1
-----------SDRENMVLVNAKAAAGYPQNIHDTSWYRQLPAFDLPIPEFRNATYRGFQ
VEGDSMLPNLKPG-EWVLAKAVEDLSEVNTNKVYVVVLQDSV--MVKKIERPPNTNKVIL
ISLNETYPPYEIEPYQIQELWQVSSKITFGVDATT----ENGLLRQLQQSMEELKRQLKA
S-----------
>WP_015754877.1
-----------ADRENMVLVNAKAAAGYPQNIQDSSWFRRLPAFDLPIPQFRNATYRGFQ
VEGDSMLPNLRPG-DWVLARAVSDWKEVSPNRIYVIVLEDAV--LVKKVEKLPGTGRFRL
ISLNESYAPYEISESQLQEVWEVSSKITFGVDATT----ETGLLRQLQESMDELKQKLAR
A-----------
>WP_013750282.1
-----------DDNENMVLVNQKAAAGYPNNIADVEWYQKLPAFDFPIPQYRNATYRGFQ
IEGDSMMPSFRPD-DWVLAKGVESLDYASDNKVYVIVLQDAV--VVKKLQKMPDSKKVLL
ISINEEYVPYEVAVSDIQEIWQVNSKLTFSLDEGSS----NSLLKELQQSMLDLKAQMTQ
FKA---------
>WP_108877806.1
-----------DDNENMVLVNQKAAAGYPNNIADVEWYQKLPAFDFPIPQYRNATYRGFQ
IEGDSMMPSFRPE-DWVLAKGVESLDYASDNKVYVIVLQDAV--VVKKLQKLPDSKKVLL
ISINEEYVPYEVAISDIQEIWQVNSKLTFNLDEGSS----NSLLKELQQSMLDLKAQMTQ
FKA---------
>WP_035325725.1
-----------EDNENMVLVNQKAAAGYPNNIADVEWYQNLPAFDFPIPQYRNATYRGFQ
VEGDSMLPNFRPE-DWVLAKGVESLEYASDNKVYVIVMQDAV--VVKKLQKLPDSSRVLL
ISSNEEYAPYEVAVSDIQEIWQVNSKLTFNLDEGSS----NNLLKELQQSMLELKAQMTE
FKA---------
>WP_107012224.1
-----------SDNENIVLVNQKAAAGYPHNIQDVEWYNQLPAFDIPLPEFRNATYRGFQ
VEGDSMLPDYRPG-EWVMGKAVAGLEEASNNRVHVVVMYDSV--LVKKLQKLPDPSKVLL
ISLNEEYLPLEISVSEIQELWQVNSKLTFNLDNPSN----SSLFQELQQSMQELKKELKS
FKK---------
>WP_083644507.1
-----------SDNENIVLVNQKAAAGYPHNIGDVEWYHQLPAFDFPLPEFRNATYRGFQ
IEGDSMLPDYRPG-EWVMGKAVASIDEATNNRVYVIVMYDSV--LVKKLQKLPDPTKVLL
ISLNEEYLPLEISIGEIQEIWQVNSKLTFNLDNPSN----SGLFQELQRSMNELKKELQS
FKRA--------
>WP_013073090.1
-----------TDNENIVMVNQKAAAGYPHNVQDVEWYTQLPAFEIPLPEFRNASYRGFQ
VEGDSMLPNYRPG-EWVMAKGIAGMEEVNNNRVYVVVMYDSV--LIKKIQRLPDPSKLLL
ISLNEEYLPIEVKLGDIQELWQVNSKLTFNIDNPSE----NGLFQQLQQSMEDLKKELRQ
FKNNNSPKIS--
>WP_075324850.1
-----------SDNENMVMVNQKAAAGYPHNVQDVEWYQQLPAFDIPLPEFRNATYRGFQ
IEGDSMLPNYYPK-EWVLAKAVPDLDQASNNKIYVVVLQDSV--LVKKLQKLPDASKILL
ISLNEEYLPIEVNINEVQELWQVNSKLTFNLDNPSE----SGLFRELKQSMEDLKRELKS
FKKQA-------
>WP_139065562.1
-----------GENENIVLVNQKAAAGYPHNVQDVEWYQQLPAFDIPLPEFRNATYRGFQ
VEGDSMMPNLSPG-EWVLGKAVPSLTEVSTNRIYVVVLYDSV--LVKKMQKLEDPYKLLL
ISINEEYPPVEVLVSDIQELWQVNSKLTFSLDATSE----NGLLKQLQQSMEELKSEFKT
FKH---------
>WP_128251035.1
-----------SGNDNIVLVNQKAAAGYPNNIQDVGWYQSLPSFNIPLPEYRNASYRGFQ
VEGDSMMPNIRPN-EWVLGRAVPNITEATDSKIYIVVLKDSV--LVKKLQKVPNNPQSIR
LISLNSQYLPIDVKVRDILELWLVNSKLSFGVDEPSD----SNLLRQLQESMEELKGQIR
GLK---------
>WP_118458809.1
-----------ENNENIVLVNVKAAAGYPHNVQDVDWYQQLPAFDIPLPEYRNATYRGFQ
VEGDSMLPVLEPK-EWVIGRAVNNLSELRSNALYVVVLQDSV--VVKKVRKNEDSSVLTL
ISLNVDYLPYTIQTHQVVEVWEVNSKLSFNIDANSD----AAGIKQLQDAMLTLTSEVRS
LKN---------
>WP_066316995.1
-----------ENNENIVLVNVKAAAGYPHNVQDLDWYQQLPAFDIPLPEYRNATYRGFQ
VEGDSMIPILEPK-EWVIGKAVNNLSEIGSNAICVVVLEDSV--VVKKIRKNEDASVITL
ISLNSEYLPYTIQAHQIVELWEVNSKLSFNIDANPD----TASMKQLQEAMLALTSEVRG
LRS---------
>WP_041735478.1
-----------AGKDNIVLVSAKAAAGYPNNIGDAQWFEALPAFTIPLPEYRNATFRGFQ
VDGDSMTPALQSG-EWIWARAVDDWDTLSDKHMYVIVTVDSV--LVKKLRKEKDSAFVNL
ISLNPDYAPIRVDRNEIREIWQVNSKLSFDLEEDRT----EISLQSLHQEMRELRQEVKR
LVK---------
>WP_126444914.1
-----------TDRENMIMVPIKASAGYASNVQDTDWYQELPAFNIPLPQYKEGSYRAFQ
VKGDSMLPVLQPE-EWVMAKAVESIRQANQSRIHVVVTDDTV--VVKKLVKQDGSDQVSL
ISLNKDYPVIEQPIVDIKELWEVNSKLSFDLDVHEG----QEAMLSLKKGLDSLRDEIAG
IKKGT-------
