# Supplementary material for: Non-canonical LexA proteins regulate the SOS response in the Bacteroidetes
Source: Nucleic Acids Res. 2021 Oct 6;49(19):11050–66. doi: 10.1093/nar/gkab773 (PMC8565304; doi:10.1093/nar/gkab773)
Supplement: gkab773_Supplemental_Files [file gkab773_supplemental_files.zip › Supplementary Data S6.tre]

#NEXUS
begin taxa;
	dimensions ntax=157;
	taxlabels
		COG1974_1JHF
		COG1974_P03033
		COG1974_1JHH
		COG1974_P29831
		COG1974_NP_403965.1
		COG1974_Q9KVP9.1
		COG1974_NP_438908.1
		COG1974_P57917.1
		COG1974_P37452.1
		COG1974_NP_519425.1
		COG1974_NP_297415.1
		COG1974_NP_354402.1
		COG1974_NP_385716.1
		COG1974_NP_539757.1
		COG1974_NP_102395.1
		COG1974_NP_420709.1
		COG1974_P31080.1
		COG1974_NP_470676.1
		COG1974_Q9KAD3.1
		COG1974_NP_374453.1
		COG1974_NP_348456.1
		COG1974_NP_301742.1
		COG1974_Q50765.1
		COG1974_NP_601136.1
		COG1974_O33927.1
		COG1974_NP_488948.1
		COG1974_NP_441090.1
		COG1974_P04153
		COG1974_P22493.1
		COG1974_P23831.1
		COG1974_NP_461173.1
		COG1974_P44249.1
		COG1974_NP_245829.1
		COG2932_NP_353472.1
		COG2932_NP_103552.1
		COG2932_NP_386132.1
		COG2932_NP_108584.1
		COG2932_NP_353511.1
		COG2932_NP_384634.1
		COG2932_NP_541476.1
		COG2932_NP_106256.1
		COG2932_NP_418901.1
		COG1974_NP_308301.1
		COG1974_NP_285963.1
		COG1974_NP_309212.1
		COG1974_NP_404832.1
		COG1974_NP_311017.1
		COG1974_NP_288686.1
		COG1974_NP_310236.1
		COG1974_NP_287548.1
		COG1974_NP_310793.1
		COG1974_NP_288481.1
		COG2932_NP_269132.1
		COG2932_NP_270047.1
		COG2932_NP_375106.1
		WP_075993377.1
		WP_108632312.1
		WP_038697348.1
		WP_013666375.1
		WP_015807734.1
		WP_121273093.1
		WP_069382037.1
		WP_068400920.1
		ARS39914.1
		WP_086546492.1
		WP_124559950.1
		WP_147033392.1
		WP_014679698.1
		WP_011585264.1
		WP_025606010.1
		WP_046312868.1
		WP_068839399.1
		WP_161890715.1
		WP_162426523.1
		WP_139921243.1
		WP_149069274.1
		WP_044017428.1
		WP_054412485.1
		WP_139516858.1
		WP_166072286.1
		WP_119443770.1
		WP_151079958.1
		WP_068197045.1
		WP_048920561.1
		WP_062545463.1
		WP_066510704.1
		WP_013455628.1
		WP_137091580.1
		WP_014772842.1
		WP_119754736.1
		WP_012794432.1
		WP_168806823.1
		WP_109694089.1
		WP_148383769.1
		WP_098192180.1
		WP_076383009.1
		WP_147189211.1
		WP_014221245.1
		WP_119989530.1
		WP_066403704.1
		WP_146791046.1
		WP_131328373.1
		WP_157478948.1
		WP_067758491.1
		WP_083644507.1
		WP_107012224.1
		WP_013073090.1
		WP_075324850.1
		WP_139065562.1
		WP_013750282.1
		WP_108877806.1
		WP_035325725.1
		WP_121849176.1
		QCX00005.1
		WP_013552492.1
		WP_014034459.1
		WP_112379522.1
		WP_068484702.1
		WP_071342370.1
		WP_126591337.1
		WP_094998622.1
		WP_041633229.1
		WP_129603710.1
		WP_013622346.1
		WP_062058827.1
		WP_093979606.1
		WP_015754877.1
		WP_066316995.1
		WP_118458809.1
		WP_128251035.1
		WP_041735478.1
		WP_126444914.1
		COG2932_Q06553.1
		COG2932_NP_249597.1
		COG2932_NP_273950.1
		COG2932_NP_283536.1
		COG2932_NP_273600.1
		COG2932_NP_274111.1
		COG2932_NP_284594.1
		COG2932_NP_274112.1
		COG2932_NP_297986.1
		COG2932_NP_298947.1
		COG2932_NP_269565.1
		COG1974_NP_076698.1
		COG1974_NP_285667.1
		COG2932_NP_268899.1
		COG2932_NP_607267.1
		COG2932_NP_267427.1
		COG2932_NP_459874.1
		COG2932_NP_299789.1
		COG1974_NP_348418.1
		COG2932_P44207.1
		COG2932_NP_245354.1
		COG2932_NP_461665.1
		COG2932_NP_602405.1
		COG1974_P75974.1
		COG2932_AAD04644.2
		;
end;
begin trees;
	translate
		1	COG1974_1JHF,
		2	COG1974_P03033,
		3	COG1974_1JHH,
		4	COG1974_P29831,
		5	COG1974_NP_403965.1,
		6	COG1974_Q9KVP9.1,
		7	COG1974_NP_438908.1,
		8	COG1974_P57917.1,
		9	COG1974_P37452.1,
		10	COG1974_NP_519425.1,
		11	COG1974_NP_297415.1,
		12	COG1974_NP_354402.1,
		13	COG1974_NP_385716.1,
		14	COG1974_NP_539757.1,
		15	COG1974_NP_102395.1,
		16	COG1974_NP_420709.1,
		17	COG1974_P31080.1,
		18	COG1974_NP_470676.1,
		19	COG1974_Q9KAD3.1,
		20	COG1974_NP_374453.1,
		21	COG1974_NP_348456.1,
		22	COG1974_NP_301742.1,
		23	COG1974_Q50765.1,
		24	COG1974_NP_601136.1,
		25	COG1974_O33927.1,
		26	COG1974_NP_488948.1,
		27	COG1974_NP_441090.1,
		28	COG1974_P04153,
		29	COG1974_P22493.1,
		30	COG1974_P23831.1,
		31	COG1974_NP_461173.1,
		32	COG1974_P44249.1,
		33	COG1974_NP_245829.1,
		34	COG2932_NP_353472.1,
		35	COG2932_NP_103552.1,
		36	COG2932_NP_386132.1,
		37	COG2932_NP_108584.1,
		38	COG2932_NP_353511.1,
		39	COG2932_NP_384634.1,
		40	COG2932_NP_541476.1,
		41	COG2932_NP_106256.1,
		42	COG2932_NP_418901.1,
		43	COG1974_NP_308301.1,
		44	COG1974_NP_285963.1,
		45	COG1974_NP_309212.1,
		46	COG1974_NP_404832.1,
		47	COG1974_NP_311017.1,
		48	COG1974_NP_288686.1,
		49	COG1974_NP_310236.1,
		50	COG1974_NP_287548.1,
		51	COG1974_NP_310793.1,
		52	COG1974_NP_288481.1,
		53	COG2932_NP_269132.1,
		54	COG2932_NP_270047.1,
		55	COG2932_NP_375106.1,
		56	WP_075993377.1,
		57	WP_108632312.1,
		58	WP_038697348.1,
		59	WP_013666375.1,
		60	WP_015807734.1,
		61	WP_121273093.1,
		62	WP_069382037.1,
		63	WP_068400920.1,
		64	ARS39914.1,
		65	WP_086546492.1,
		66	WP_124559950.1,
		67	WP_147033392.1,
		68	WP_014679698.1,
		69	WP_011585264.1,
		70	WP_025606010.1,
		71	WP_046312868.1,
		72	WP_068839399.1,
		73	WP_161890715.1,
		74	WP_162426523.1,
		75	WP_139921243.1,
		76	WP_149069274.1,
		77	WP_044017428.1,
		78	WP_054412485.1,
		79	WP_139516858.1,
		80	WP_166072286.1,
		81	WP_119443770.1,
		82	WP_151079958.1,
		83	WP_068197045.1,
		84	WP_048920561.1,
		85	WP_062545463.1,
		86	WP_066510704.1,
		87	WP_013455628.1,
		88	WP_137091580.1,
		89	WP_014772842.1,
		90	WP_119754736.1,
		91	WP_012794432.1,
		92	WP_168806823.1,
		93	WP_109694089.1,
		94	WP_148383769.1,
		95	WP_098192180.1,
		96	WP_076383009.1,
		97	WP_147189211.1,
		98	WP_014221245.1,
		99	WP_119989530.1,
		100	WP_066403704.1,
		101	WP_146791046.1,
		102	WP_131328373.1,
		103	WP_157478948.1,
		104	WP_067758491.1,
		105	WP_083644507.1,
		106	WP_107012224.1,
		107	WP_013073090.1,
		108	WP_075324850.1,
		109	WP_139065562.1,
		110	WP_013750282.1,
		111	WP_108877806.1,
		112	WP_035325725.1,
		113	WP_121849176.1,
		114	QCX00005.1,
		115	WP_013552492.1,
		116	WP_014034459.1,
		117	WP_112379522.1,
		118	WP_068484702.1,
		119	WP_071342370.1,
		120	WP_126591337.1,
		121	WP_094998622.1,
		122	WP_041633229.1,
		123	WP_129603710.1,
		124	WP_013622346.1,
		125	WP_062058827.1,
		126	WP_093979606.1,
		127	WP_015754877.1,
		128	WP_066316995.1,
		129	WP_118458809.1,
		130	WP_128251035.1,
		131	WP_041735478.1,
		132	WP_126444914.1,
		133	COG2932_Q06553.1,
		134	COG2932_NP_249597.1,
		135	COG2932_NP_273950.1,
		136	COG2932_NP_283536.1,
		137	COG2932_NP_273600.1,
		138	COG2932_NP_274111.1,
		139	COG2932_NP_284594.1,
		140	COG2932_NP_274112.1,
		141	COG2932_NP_297986.1,
		142	COG2932_NP_298947.1,
		143	COG2932_NP_269565.1,
		144	COG1974_NP_076698.1,
		145	COG1974_NP_285667.1,
		146	COG2932_NP_268899.1,
		147	COG2932_NP_607267.1,
		148	COG2932_NP_267427.1,
		149	COG2932_NP_459874.1,
		150	COG2932_NP_299789.1,
		151	COG1974_NP_348418.1,
		152	COG2932_P44207.1,
		153	COG2932_NP_245354.1,
		154	COG2932_NP_461665.1,
		155	COG2932_NP_602405.1,
		156	COG1974_P75974.1,
		157	COG2932_AAD04644.2
		;
tree con_50_majrule = [&U] (1[&prob=1.00000000e+000,prob_stddev=0.00000000e+000,prob_range={1.00000000e+000,1.00000000e+000},prob(percent)="100",prob+-sd="100+-0"]:9.614770e-003[&length_mean=1.15515804e-002,length_median=9.61477000e-003,length_95%HPD={3.68303900e-004,2.76360200e-002}],2[&prob=1.00000000e+000,prob_stddev=0.00000000e+000,prob_range={1.00000000e+000,1.00000000e+000},prob(percent)="1…
end;
