# Supplementary material for: Non-canonical LexA proteins regulate the SOS response in the Bacteroidetes
Source: Nucleic Acids Res. 2021 Oct 6;49(19):11050–66. doi: 10.1093/nar/gkab773 (PMC8565304; doi:10.1093/nar/gkab773)
Supplement: gkab773_Supplemental_Files [file gkab773_supplemental_files.zip › Supplementary Data S8.tre]

#NEXUS
begin taxa;
	dimensions ntax=145;
	taxlabels
		Nonlabens_dokdonensis_DSW_6_L1_L2_M1_M2
		Nonlabens_sp_MB_3u_79_L1_L2_M2
		Nonlabens_sp_SY33080_L1_L2_M2
		Nonlabens_ponticola_L1_M1
		Salegentibacter_sp_T436_L1_M1
		Zunongwangia_profunda_SM_A87_L1_L2_M2
		Antarcticibacterium_flavum_L1_M1
		Antarcticibacterium_sp_PAMC_28998_L1_M1
		Leeuwenhoekiella_sp_ZYFB001_L1_L2_L2
		Dokdonia_sp_4H_3_7_5_L1_L2_M1
		Dokdonia_donghaensis_DSW_1_L1_L2_M1
		Aquimarina_sp_AD1_L1_L2_L2_M1
		Aquimarina_sp_BL5_L1_L2_L2_M2
		Aquimarina_sp_AD10_L1_L2_M1
		Aureitalea_sp_RR4_38_L1_M1_M2
		Aequorivita_sp_H23M31_L1_M1_M2
		Zobellia_galactanivorans_L1_M1
		Flavobacteriaceae_bacterium_F202Z8_L1_M1
		Cellulophaga_sp_L1A9_L1_L2_M2
		Euzebyella_marina_L1_L2_M1
		Muricauda_ruestringensis_DSM_13258_L1_M1
		Flagellimonas_maritima_L1_M1
		Muricauda_lutaonensis_L1_M1
		Cellulophaga_lytica_DSM_7489_L1_L2_M1_M2
		Robiginitalea_biformata_HTCC2501_L1_M1
		Kordia_sp_SMS9_L2_L2_M2
		Kordia_antarctica_L2_L2
		Lacinutrix_sp_5H_3_7_4_L2_L2
		Olleya_aquimaris_L2_L2_M2
		Formosa_sediminum_L2
		Formosa_sp_L2A11_L2
		Winogradskyella_sp_PG_2_L2_M2
		Tamlana_carrageenivorans_L2_M2
		Tenacibaculum_mesophilum_L2_L2_M2
		Tenacibaculum_jejuense_L2_L2_M2
		Tenacibaculum_dicentrarchi_L2_M2
		Polaribacter_sp_ALD11_L2
		Flavobacteriaceae_bacterium_10Alg115_L2
		Flavobacterium_nitrogenifigens_L2_L2
		Ref_Flavobacterium_johnsoniae_UW101_L2
		Flavobacterium_sp_140616W15_L2_L2_L2
		Flavobacterium_faecale_L2_M2
		Flavobacterium_nackdongense_L2
		Flavobacterium_arcticum_L2_M2
		Flavobacterium_alkalisoli_L2_L2_M2
		Flavobacterium_sp_CJ74_L2_L2
		Flavobacterium_kingsejongi_L2_L2_L2_L2
		Owenweeksia_hongkongensis_DSM_17368_L2
		Chryseobacterium_joostei_L2_L2_L2_M2
		Chryseobacterium_sp_G0186_L2_L2
		Chryseobacterium_lactis_L2_L2_L2_L2_L2_M2
		Chryseobacterium_gleum_L2_L2_L2_L2_L2
		Chryseobacterium_carnipullorum_L2_L2
		Chryseobacterium_camelliae_L2_L2_L2
		Elizabethkingia_anophelis_L2
		Chryseobacterium_sp_6424_L2
		Chryseobacterium_carnis_L2_L2_M2
		Capnocytophaga_leadbetteri_L2
		Capnocytophaga_sp_oral_taxon_878_L2_M2
		Capnocytophaga_sp_oral_taxon_864_L2
		Capnocytophaga_sputigena_L2
		Niabella_soli_DSM_19437_L2_M2
		Ref_Niabella_ginsenosidivorans_L2_M2
		Niastella_koreensis_GR20_10_L2_L2_M2
		Pseudobacter_ginsenosidimutans_L2_M2
		Flavisolibacter_sp_17J28_1_L2_L2_M2
		Flavisolibacter_ginsenosidimutans_L2_L2_M2
		Filimonas_lacunae_L2_L2_L2_L2_M2
		Flavihumibacter_sp_SB_02_L2_M2
		Panacibacter_ginsenosidivorans_L2_M2
		Arachidicoccus_sp_BS20_L2_M2
		Arachidicoccus_ginsenosidivorans_L2_M2
		Arachidicoccus_soli_L2_M2
		Arachidicoccus_sp_B3_10_L2_M1_M2
		Chitinophaga_pinensis_DSM_2588_L2_M2
		Chitinophaga_caeni_L2_L2_L2_M2
		Sphingobacterium_sp_dk4302_L2_L2_M2
		Ref_Sphingobacterium_hotanense_L2_L2_M2
		Sphingobacterium_sp_ML3W_L2_L2_M1
		Pedobacter_steynii_L2_L2_L2_M2
		Pedobacter_sp_HDW13_L2_M2
		Ref_Haliscomenobacter_hydrossis_DSM_1100_L1
		Ref_Saprospira_grandis_str_Lewin_L2
		Draconibacterium_sp_L2_L2_M2
		Ref_Draconibacterium_orientale_L2_L2_M2
		Prolixibacteraceae_bacterium_WC007_L2_L2_M2
		Ref_Paludibacter_propionicigenes
		Ref_Alkalitalea_saponilacus_L2
		Ref_Salinivirga_cyanobacteriivorans_L2_M2
		Ref_Labilibaculum_antarcticum_L2_L2_M2
		Dysgonomonas_sp_HDW5B_L2_M2
		Ref_Tannerella_forsythia
		Ref_Barnesiella_viscericola
		Ref_Bacteroides_fragilis
		Ref_Prevotella_denticola
		Ref_Muribaculum_intestinale
		Ref_Alistipes_finegoldii
		Ref_Porphyromonas_gingivalis
		Ref_Fluviicola_taffensis_DSM_16823_L2
		Ref_Blattabacterium_cuenoti
		Runella_slithyformis_DSM_19594_L2_L2_L2_M2
		Runella_sp_HYN0085_L2_L2_M2
		Runella_sp_SP2_L2
		Ref_Dyadobacter_fermentans_DSM_18053_L1_L2_L2_M1
		Spirosoma_pollinicola_L2
		Spirosoma_aureum_L2
		Fibrella_sp_ES10_3_2_2_L2_M2
		Emticicia_oligotrophica_DSM_17448_L2_M2
		Arcticibacterium_luteifluviistationis_L2_L2_M2
		Belliella_baltica_DSM_15883_L2_L2
		Algoriphagus_sanaruensis_L2_L2_M2
		Cyclobacterium_amurskyense_L2_L2_L2_M2
		Ref_Cyclobacterium_marinum_DSM_745_L2_L2
		Pontibacter_actiniarum_L2_M2
		Pontibacter_korlensis_L2_M2
		Pontibacter_akesuensis_L2_L2_M2
		Pontibacter_russatus_L2_M2
		Pontibacter_pudoricolor_L2_M2
		Rufibacter_sp_DG31D_L2_M2
		Rufibacter_tibetensis_L2_L2_M2
		Nibribacter_ruber_L2_L2_M2
		Rhodocytophaga_rosea_L1_L2_L2_L2_M2
		Flammeovirgaceae_bacterium_311_L2_L2_M2
		Ref_Marivirga_tractuosa_DSM_4126_L2
		Chryseolinea_soli_L2
		Roseivirga_pacifica_L2_L2_M2
		Hymenobacter_sp_DG25A_L2_M2
		Hymenobacter_sp_HDW8_L2_M2
		Hymenobacter_jejuensis_L2_M2
		Hymenobacter_sp_DG01_L2_L2_M2
		Hymenobacter_russus_L1_L2
		Ref_Hymenobacter_swuensis_DY53_L2_L2_M2
		Hymenobacter_sp_APR13_L2_L2_L2_M2
		Hymenobacter_oligotrophus_L2_L2_M2
		Hymenobacter_sp_BT182_L2_M2
		Hymenobacter_sp_PAMC_26628_L2_M2
		Hymenobacter_nivis_L2_M2
		Hymenobacter_sedentarius_L2_M2
		Hymenobacter_sp_PAMC_26554_L2_L2_M2
		Hymenobacter_baengnokdamensis_L2_L2_M2
		Ref_Bernardetia_litoralis_DSM_6794_L2_L2_M2
		Flammeovirga_sp_MY04_L2
		Flammeovirga_pectinis_L2_M2
		Ref_Cardinium_endosymbiont_of_Encarsia_pergandiella
		Balneola_vulgaris
		;
end;
begin trees;
	translate
		1	Nonlabens_dokdonensis_DSW_6_L1_L2_M1_M2,
		2	Nonlabens_sp_MB_3u_79_L1_L2_M2,
		3	Nonlabens_sp_SY33080_L1_L2_M2,
		4	Nonlabens_ponticola_L1_M1,
		5	Salegentibacter_sp_T436_L1_M1,
		6	Zunongwangia_profunda_SM_A87_L1_L2_M2,
		7	Antarcticibacterium_flavum_L1_M1,
		8	Antarcticibacterium_sp_PAMC_28998_L1_M1,
		9	Leeuwenhoekiella_sp_ZYFB001_L1_L2_L2,
		10	Dokdonia_sp_4H_3_7_5_L1_L2_M1,
		11	Dokdonia_donghaensis_DSW_1_L1_L2_M1,
		12	Aquimarina_sp_AD1_L1_L2_L2_M1,
		13	Aquimarina_sp_BL5_L1_L2_L2_M2,
		14	Aquimarina_sp_AD10_L1_L2_M1,
		15	Aureitalea_sp_RR4_38_L1_M1_M2,
		16	Aequorivita_sp_H23M31_L1_M1_M2,
		17	Zobellia_galactanivorans_L1_M1,
		18	Flavobacteriaceae_bacterium_F202Z8_L1_M1,
		19	Cellulophaga_sp_L1A9_L1_L2_M2,
		20	Euzebyella_marina_L1_L2_M1,
		21	Muricauda_ruestringensis_DSM_13258_L1_M1,
		22	Flagellimonas_maritima_L1_M1,
		23	Muricauda_lutaonensis_L1_M1,
		24	Cellulophaga_lytica_DSM_7489_L1_L2_M1_M2,
		25	Robiginitalea_biformata_HTCC2501_L1_M1,
		26	Kordia_sp_SMS9_L2_L2_M2,
		27	Kordia_antarctica_L2_L2,
		28	Lacinutrix_sp_5H_3_7_4_L2_L2,
		29	Olleya_aquimaris_L2_L2_M2,
		30	Formosa_sediminum_L2,
		31	Formosa_sp_L2A11_L2,
		32	Winogradskyella_sp_PG_2_L2_M2,
		33	Tamlana_carrageenivorans_L2_M2,
		34	Tenacibaculum_mesophilum_L2_L2_M2,
		35	Tenacibaculum_jejuense_L2_L2_M2,
		36	Tenacibaculum_dicentrarchi_L2_M2,
		37	Polaribacter_sp_ALD11_L2,
		38	Flavobacteriaceae_bacterium_10Alg115_L2,
		39	Flavobacterium_nitrogenifigens_L2_L2,
		40	Ref_Flavobacterium_johnsoniae_UW101_L2,
		41	Flavobacterium_sp_140616W15_L2_L2_L2,
		42	Flavobacterium_faecale_L2_M2,
		43	Flavobacterium_nackdongense_L2,
		44	Flavobacterium_arcticum_L2_M2,
		45	Flavobacterium_alkalisoli_L2_L2_M2,
		46	Flavobacterium_sp_CJ74_L2_L2,
		47	Flavobacterium_kingsejongi_L2_L2_L2_L2,
		48	Owenweeksia_hongkongensis_DSM_17368_L2,
		49	Chryseobacterium_joostei_L2_L2_L2_M2,
		50	Chryseobacterium_sp_G0186_L2_L2,
		51	Chryseobacterium_lactis_L2_L2_L2_L2_L2_M2,
		52	Chryseobacterium_gleum_L2_L2_L2_L2_L2,
		53	Chryseobacterium_carnipullorum_L2_L2,
		54	Chryseobacterium_camelliae_L2_L2_L2,
		55	Elizabethkingia_anophelis_L2,
		56	Chryseobacterium_sp_6424_L2,
		57	Chryseobacterium_carnis_L2_L2_M2,
		58	Capnocytophaga_leadbetteri_L2,
		59	Capnocytophaga_sp_oral_taxon_878_L2_M2,
		60	Capnocytophaga_sp_oral_taxon_864_L2,
		61	Capnocytophaga_sputigena_L2,
		62	Niabella_soli_DSM_19437_L2_M2,
		63	Ref_Niabella_ginsenosidivorans_L2_M2,
		64	Niastella_koreensis_GR20_10_L2_L2_M2,
		65	Pseudobacter_ginsenosidimutans_L2_M2,
		66	Flavisolibacter_sp_17J28_1_L2_L2_M2,
		67	Flavisolibacter_ginsenosidimutans_L2_L2_M2,
		68	Filimonas_lacunae_L2_L2_L2_L2_M2,
		69	Flavihumibacter_sp_SB_02_L2_M2,
		70	Panacibacter_ginsenosidivorans_L2_M2,
		71	Arachidicoccus_sp_BS20_L2_M2,
		72	Arachidicoccus_ginsenosidivorans_L2_M2,
		73	Arachidicoccus_soli_L2_M2,
		74	Arachidicoccus_sp_B3_10_L2_M1_M2,
		75	Chitinophaga_pinensis_DSM_2588_L2_M2,
		76	Chitinophaga_caeni_L2_L2_L2_M2,
		77	Sphingobacterium_sp_dk4302_L2_L2_M2,
		78	Ref_Sphingobacterium_hotanense_L2_L2_M2,
		79	Sphingobacterium_sp_ML3W_L2_L2_M1,
		80	Pedobacter_steynii_L2_L2_L2_M2,
		81	Pedobacter_sp_HDW13_L2_M2,
		82	Ref_Haliscomenobacter_hydrossis_DSM_1100_L1,
		83	Ref_Saprospira_grandis_str_Lewin_L2,
		84	Draconibacterium_sp_L2_L2_M2,
		85	Ref_Draconibacterium_orientale_L2_L2_M2,
		86	Prolixibacteraceae_bacterium_WC007_L2_L2_M2,
		87	Ref_Paludibacter_propionicigenes,
		88	Ref_Alkalitalea_saponilacus_L2,
		89	Ref_Salinivirga_cyanobacteriivorans_L2_M2,
		90	Ref_Labilibaculum_antarcticum_L2_L2_M2,
		91	Dysgonomonas_sp_HDW5B_L2_M2,
		92	Ref_Tannerella_forsythia,
		93	Ref_Barnesiella_viscericola,
		94	Ref_Bacteroides_fragilis,
		95	Ref_Prevotella_denticola,
		96	Ref_Muribaculum_intestinale,
		97	Ref_Alistipes_finegoldii,
		98	Ref_Porphyromonas_gingivalis,
		99	Ref_Fluviicola_taffensis_DSM_16823_L2,
		100	Ref_Blattabacterium_cuenoti,
		101	Runella_slithyformis_DSM_19594_L2_L2_L2_M2,
		102	Runella_sp_HYN0085_L2_L2_M2,
		103	Runella_sp_SP2_L2,
		104	Ref_Dyadobacter_fermentans_DSM_18053_L1_L2_L2_M1,
		105	Spirosoma_pollinicola_L2,
		106	Spirosoma_aureum_L2,
		107	Fibrella_sp_ES10_3_2_2_L2_M2,
		108	Emticicia_oligotrophica_DSM_17448_L2_M2,
		109	Arcticibacterium_luteifluviistationis_L2_L2_M2,
		110	Belliella_baltica_DSM_15883_L2_L2,
		111	Algoriphagus_sanaruensis_L2_L2_M2,
		112	Cyclobacterium_amurskyense_L2_L2_L2_M2,
		113	Ref_Cyclobacterium_marinum_DSM_745_L2_L2,
		114	Pontibacter_actiniarum_L2_M2,
		115	Pontibacter_korlensis_L2_M2,
		116	Pontibacter_akesuensis_L2_L2_M2,
		117	Pontibacter_russatus_L2_M2,
		118	Pontibacter_pudoricolor_L2_M2,
		119	Rufibacter_sp_DG31D_L2_M2,
		120	Rufibacter_tibetensis_L2_L2_M2,
		121	Nibribacter_ruber_L2_L2_M2,
		122	Rhodocytophaga_rosea_L1_L2_L2_L2_M2,
		123	Flammeovirgaceae_bacterium_311_L2_L2_M2,
		124	Ref_Marivirga_tractuosa_DSM_4126_L2,
		125	Chryseolinea_soli_L2,
		126	Roseivirga_pacifica_L2_L2_M2,
		127	Hymenobacter_sp_DG25A_L2_M2,
		128	Hymenobacter_sp_HDW8_L2_M2,
		129	Hymenobacter_jejuensis_L2_M2,
		130	Hymenobacter_sp_DG01_L2_L2_M2,
		131	Hymenobacter_russus_L1_L2,
		132	Ref_Hymenobacter_swuensis_DY53_L2_L2_M2,
		133	Hymenobacter_sp_APR13_L2_L2_L2_M2,
		134	Hymenobacter_oligotrophus_L2_L2_M2,
		135	Hymenobacter_sp_BT182_L2_M2,
		136	Hymenobacter_sp_PAMC_26628_L2_M2,
		137	Hymenobacter_nivis_L2_M2,
		138	Hymenobacter_sedentarius_L2_M2,
		139	Hymenobacter_sp_PAMC_26554_L2_L2_M2,
		140	Hymenobacter_baengnokdamensis_L2_L2_M2,
		141	Ref_Bernardetia_litoralis_DSM_6794_L2_L2_M2,
		142	Flammeovirga_sp_MY04_L2,
		143	Flammeovirga_pectinis_L2_M2,
		144	Ref_Cardinium_endosymbiont_of_Encarsia_pergandiella,
		145	Balneola_vulgaris
		;
tree con_all_compat = [&U] (1[&prob=1.00000000e+00,prob_stddev=0.00000000e+00,prob_range={1.00000000e+00,1.00000000e+00},prob(percent)="100",prob+-sd="100+-0"]:2.471669e-02[&length_mean=2.64764088e-02,length_median=2.47166900e-02,length_95%HPD={6.10975200e-03,5.03541300e-02}],2[&prob=1.00000000e+00,prob_stddev=0.00000000e+00,prob_range={1.00000000e+00,1.00000000e+00},prob(percent)="100",prob+-sd=…
end;
