# Supplementary material for: Non-canonical LexA proteins regulate the SOS response in the Bacteroidetes
Source: Nucleic Acids Res. 2021 Oct 6;49(19):11050–66. doi: 10.1093/nar/gkab773 (PMC8565304; doi:10.1093/nar/gkab773)
Supplement: gkab773_Supplemental_Files [file gkab773_supplemental_files.zip › Supplementary Table S1.csv]

Table S1 - List of oligonucleotides used in this work.
Primer_name	Primer_sequence (5’-3’)
SalegLexANdeF	CAGTCATATGGGCTCCAGCCACCA
SalegLexABamR	AGGGATCCTTACGCCTGTTTCTTGAA
plexASalegF	AAAAAGAATAGAATACATTTCTTTTGTAGATATGGAATTTATCCAATAAATTTGATTAATATTGGATAAATTCCTAAACATTAGAAATTATGGGCCAGCA
plexASalegR	GCTGGCCCATAATTTCTAATGTTTAGGAATTTATCCAATATTAATCAAATTTATTGGATAAATTCCATATCTACAAAAGAAATGTATTCTATTCTTTTTA
pumuDSalegF	ATTGAACAACAAAAATAGGTAAATTTCCAAATAATAGGATATAATCCAATTTATTTAAAATGTGTTACGAAACCAGTCTTACTAAAAAATTATCAGCTAA
pumuDSalegR	TAGCTGATAATTTTTTAGTAAGACTGGTTTCGTAACACATTTTAAATAAATTGGATTATATCCTATTATTTGGAAATTTACCTATTTTTGTTGTTCAATA
pumuDSalegM1F	ATTGAACAACAAAAATAGGTAAATTTCCAAATAAGGGGATATAATCCAATTTATTTAAAATGTGTTACGAAACCAGTCTTACTAAAAAATTATCAGCTAA
pumuDSalegM1R	TAGCTGATAATTTTTTAGTAAGACTGGTTTCGTAACACATTTTAAATAAATTGGATTATATCCCCTTATTTGGAAATTTACCTATTTTTGTTGTTCAATA
pumuDSalegM2F	ATTGAACAACAAAAATAGGTAAATTTCCAAATAATATTTTATAATCCAATTTATTTAAAATGTGTTACGAAACCAGTCTTACTAAAAAATTATCAGCTAA
pumuDSalegM2R	TAGCTGATAATTTTTTAGTAAGACTGGTTTCGTAACACATTTTAAATAAATTGGATTATAAAATATTATTTGGAAATTTACCTATTTTTGTTGTTCAATA
pumuDSalegM3F	ATTGAACAACAAAAATAGGTAAATTTCCAAATAATAGGAGGTAATCCAATTTATTTAAAATGTGTTACGAAACCAGTCTTACTAAAAAATTATCAGCTAA
pumuDSalegM3R	TAGCTGATAATTTTTTAGTAAGACTGGTTTCGTAACACATTTTAAATAAATTGGATTACCTCCTATTATTTGGAAATTTACCTATTTTTGTTGTTCAATA
pumuDSalegM4F	TGAACAACAAAAATAGGTAAATTTCCAAATAATAGGATATGGGAATCCAATTTATTTAAAATGTGTTACGAAACCAGTCTTACTAAAAAATTATCAGCTA
pumuDSalegM4R	AGCTGATAATTTTTTAGTAAGACTGGTTTCGTAACACATTTTAAATAAATTGGATTCCCATATCCTATTATTTGGAAATTTACCTATTTTTGTTGTTCA
pumuDSalegM5F	ATTGAACAACAAAAATAGGTAAATTTCCAAATAATAGGATATAAAAAAATTTATTTAAAATGTGTTACGAAACCAGTCTTACTAAAAAATTATCAGCTAA
pumuDSalegM5R	TAGCTGATAATTTTTTAGTAAGACTGGTTTCGTAACACATTTTAAATAAATTTTTTTATATCCTATTATTTGGAAATTTACCTATTTTTGTTGTTCAATA
PontiLexAF	TTCACACAGGAAACAGTACAATGCAGCTGGTGACCTCC
PontiLexAR	TCGACCCGGGGAATTCCGGGTTAATGGTGATGATGGTGATGCC
plexAPontiF	TACTACCGTCTAAGTGATATAGGAATATACTGTGGTTTTAAAATATTGCTAATAATATTAGTATAAAAGCTAAAGTTTAATTAGTTTTACAGGCGTGCAA
plexAPontiR	TGCACGCCTGTAAAACTAATTAAACTTTAGCTTTTATACTAATATTATTAGCAATATTTTAAAACCACAGTATATTCCTATATCACTTAGACGGTAGTAA
precAPontiF	AAAAAGAGGTGGCGCGATGTTATAATCAGACGGCGCTAATCAGCTAAAATAATTAGCAAAATACTTGCAAACTATTTTGCAGATTAACTCCGAATTCGTA
precAPontiR	ACGAATTCGGAGTTAATCTGCAAAATAGTTTGCAAGTATTTTGCTAATTATTTTAGCTGATTAGCGCCGTCTGATTATAACATCGCGCCACCTCTTTTTA
precAPontiM1F	AAAAAGAGGTGGCGCGATGTTATAATCAGACGGCGCTAATCTTCTAAAATAATTAGCAAAATACTTGCAAACTATTTTGCAGATTAACTCCGAATTCGTA
precAPontiM1R	ACGAATTCGGAGTTAATCTGCAAAATAGTTTGCAAGTATTTTGCTAATTATTTTAGAAGATTAGCGCCGTCTGATTATAACATCGCGCCACCTCTTTTTA
precAPontiM2F	AAAAAGAGGTGGCGCGATGTTATAATCAGACGGCGCTAATCAGGGGGAATAATTAGCAAAATACTTGCAAACTATTTTGCAGATTAACTCCGAATTCGTA
precAPontiM2R	ACGAATTCGGAGTTAATCTGCAAAATAGTTTGCAAGTATTTTGCTAATTATTCCCCCTGATTAGCGCCGTCTGATTATAACATCGCGCCACCTCTTTTTA
precAPontiM3F	AAAAAGAGGTGGCGCGATGTTATAATCAGACGGCGCTAATCAGCTAAGGTAATTAGCAAAATACTTGCAAACTATTTTGCAGATTAACTCCGAATTCGTA
precAPontiM3R	ACGAATTCGGAGTTAATCTGCAAAATAGTTTGCAAGTATTTTGCTAATTACCTTAGCTGATTAGCGCCGTCTGATTATAACATCGCGCCACCTCTTTTTA
precAPontiM4F	AAAAAGAGGTGGCGCGATGTTATAATCAGACGGCGCTAATCAGCTAAAAGGGTAATTAGCAAAATACTTGCAAACTATTTTGCAGATTAACTCCGAATTA
precAPontiM4R	AATTCGGAGTTAATCTGCAAAATAGTTTGCAAGTATTTTGCTAATTACCCTTTTAGCTGATTAGCGCCGTCTGATTATAACATCGCGCCACCTCTTTTTA
precAPontiM5F	AAAAAGAGGTGGCGCGATGTTATAATCAGACGGCGCTAATCAGCTAAAATAACCCCCAAAATACTTGCAAACTATTTTGCAGATTAACTCCGAATTCGTA
precAPontiM5R	ACGAATTCGGAGTTAATCTGCAAAATAGTTTGCAAGTATTTTGGGGGTTATTTTAGCTGATTAGCGCCGTCTGATTATAACATCGCGCCACCTCTTTTTA
ElizLexAF	TTCACACAGGAAACAGTACAATGAGCATCTTTAGCGATAAC
EliLexAR	TCGACCCGGGGAATTCCGGGTTAATGGTGATGATGATGG
plexAElizF	CAAGCTCCTGCTGCGTTATATTATTCTTTCTTCTTAGAAATACGATATTATCTGAAAAAATTGACATTGTTACAATTTGTAACAACAAATATAAATATTA
plexAElizR	AATATTTATATTTGTTGTTACAAATTGTAACAATGTCAATTTTTTCAGATAATATCGTATTTCTAAGAAGAAAGAATAATATAACGCAGCAGGAGCTTGA
plexAElizM1F	CAAGCTCCTGCTGCGTTATATTATTCTTTCTTCTTAGAAATACGATATTATCTGAAAAAATTGACATTGGGGGAATTTGTAACAACAAATATAAATATTA
plexAElizM1R	AATATTTATATTTGTTGTTACAAATTCCCCCAATGTCAATTTTTTCAGATAATATCGTATTTCTAAGAAGAAAGAATAATATAACGCAGCAGGAGCTTGA
M13FpUC	GTTTTCCCAGTCACGAC
M13RpUC	CAGGAAACAGCTATGAC
M13FpUC-DIG	DIG-GTTTTCCCAGTCACGAC
M13RpUC-DIG	DIG-CAGGAAACAGCTATGAC
-108pUA1108	CCGACATCATAACGGTTC
+128pUA1108	AGACAAGCTGTGACCGTC
gyrBSaleRTF	CCCACGAAGGAGGTACGCATTTA
gyrBSaleRTR	TTTGGCATCATTCGGGTTTTCTT
lexASaleRTF	GGCTGCCGGTTATCCTCAT
lexASaleRTR	TTTTTAACCAGCACAGAATCCT
recASaleRTF	GCCGAGGCACAACAAAAAG
recASaleRTR	GAGTAAGTGCTGCAACCGAATCTA
umuDSaleRTF	AATCTCTGCGGGCTTTCCTTCC
umuDSaleRTR	GCACACCGCGATATTTTCATTTTT
umuCSaleRTF	GTACGCTGGATTTTGAGGAAGTGA
umuCSaleRTR	CATAGTGGAATTGGTTGGAGTGGA
splBSaleRTF	GCTACCCCTATTGTGCTATCTG
splBSaleRTR	AATTCTTCGGGTTTCTTCCTC
gyrBPontiRTF	CCGCCGTGCCCTTACCC
gyrBPontiRTR	GGCGGCTATGATCACCTTGTTT
lexAPontiRTF	ATGTTGCGAAGCTGTTTAGTGTTT
lexAPontiRTR	AAGGTGCCGGTGGTTCC
recAPontiRTF	CGCGGCCGTGTCGTAGA
recAPontiRTR	CAGAGCGGATCAGGTGGTCA
umuDPontiRTF	GTCGCCGCTCTTTGCTTTTCTT
umuDPontiRTR	CGTTATTCCCCTGTTTCCCATTCT
splBPontiRTF	AATAAGGTGGATAGCCCCGATGTG
splBPontiRTR	TGCCGCGTCAGCTTCTTTTTAG
ruvBBPontiRTF	CCTCCGGGCCTGGGGTAAAAC
ruvBBPontiRTR	AGGCTGATCTGCACGGAACG
parEPontiRTF	ACTTGGCCGCTTTTCGTGAG
parEPontiRTR	AATCCGCTTTCTGAGTGCTTCC
gyrBElizRTF	CCGGAGGTAAATTCGACAAGGAT
gyrBElizRTR	CAACTCACGTAAACGGGATGCTA
lexAElizRTF	TGGTCAATCTCCCTGGTAATAAAA
lexAElizRTR	AGTCTCCCTCAGCCATAAATCCTC
dinBElizRTF	TGTCCCGAAGCGCGTGTTATC
dinBElizRTR	TCTCAAATCTTCCGGTAGGCTTAG
