# Supplementary material for: Non-canonical LexA proteins regulate the SOS response in the Bacteroidetes
Source: Nucleic Acids Res. 2021 Oct 6;49(19):11050–66. doi: 10.1093/nar/gkab773 (PMC8565304; doi:10.1093/nar/gkab773)
Supplement: gkab773_Supplemental_Files [file gkab773_supplemental_files.zip › Supplementary Table S10.csv]

Table S10 - Perfect dyad motifs with 5 bp spacer identified in the promoter sequences of Bacteroidetes SOS regulators lacking an instance of the CTAA-N5-TTAG motif. For each regulator, the table reports the species, genome accession number, gene locus tag, sequence of the identified dyad motif and distance to the predicted translational start site for the SOS regulator gene.
Species	Accession	Regulator locus	Sequence	Dyad-1	Spacer	Dyad-2	Distance to TLS
Elizabethkingia anophelis	CP016370	BBD28_13320	TTACAAATTGTAA	TTAC	AAATT	GTAA	15
Cyclobacterium marinum DSM_745	NC_015914	CYCMA_RS00585	TTTATAATTTAAA	TTTA	TAATT	TAAA	59
Flavobacterium kingsejongi strain WV39	NZ_CP020919	FK004_RS07255	ATGAATTTTTCAT	ATGA	ATTTT	TCAT	67
Flavobacterium kingsejongi strain WV39	NZ_CP020919	FK004_RS07255	ATGAAATATTCAT	ATGA	AATAT	TCAT	96
Flavobacterium nackdongense strain GS13	NZ_CP037933	E1750_RS12545	TGAATTAAATTCA	TGAA	TTAAA	TTCA	22
Chitinophaga caeni strain 13	NZ_CP023777	COR50_RS16840	GTTTAGACTAAAC	GTTT	AGACT	AAAC	21
Chryseolinea soli strain KIS68-18	NZ_CP032382	D4L85_RS13125	GTTTTTCGTAAAC	GTTT	TTCGT	AAAC	36
Aquimarina sp. BL5	NZ_CP031963	D1818_RS18075	CAGAAATATTCTG	CAGA	AATAT	TCTG	66
Capnocytophaga leadbetteri strain H6253	NZ_CP022384	CGC53_RS05465	AGAGATATTCTCT	AGAG	ATATT	CTCT	78
Flavobacterium sp. CJ74	NZ_CP031557	DYH63_RS09445	GGATAAATAATCC	GGAT	AAATA	ATCC	223
Tenacibaculum mesophilum strain DSM 13764	NZ_CP045192	F9Y86_RS07385	AACATAAAATGTT	AACA	TAAAA	TGTT	13
Flammeovirga sp. MY04	NZ_CP003560	MY04_RS06140	ATCATAAATTGAT	ATCA	TAAAT	TGAT	49
Saprospira grandis strain Lewin	NC_016940	SGRA_RS06450	GACTGTTAAAGTC	GACT	GTTAA	AGTC	160
Runella slithyformis DSM 19594	NC_015703	RUNSL_RS24405	CAACAATATGTTG	CAAC	AATAT	GTTG	151
Capnocytophaga sputigena strain H4486	NZ_CP022383	CGC59_RS09180	TTCTACAAAAGAA	TTCT	ACAAA	AGAA	156
Rhodocytophaga rosea strain 172606-1	NZ_CP019288	IMCC3317_RS18735	AGTTAAAATAACT	AGTT	AAAAT	AACT	223
Chryseobacterium lactis strain G0197	NZ_CP033925	EG341_RS14660	TTGTACGAGACAA	TTGT	ACGAG	ACAA	86
Chryseobacterium lactis strain G0197	NZ_CP033925	EG341_RS09100	AAATTTTGTATTT	AAAT	TTTGT	ATTT	34
Chryseobacterium lactis strain G0197	NZ_CP033925	EG341_RS09100	TTTGAACACCAAA	TTTG	AACAC	CAAA	127
Chryseobacterium lactis strain G0197	NZ_CP033925	EG341_RS09100	AACAAATATTGTT	AACA	AATAT	TGTT	209
Chryseobacterium sp. G0186	NZ_CP033918	EG347_RS03415	TCATTTTTAATGA	TCAT	TTTTA	ATGA	174
Chryseobacterium gallinarum strain FDAARGOS 636	NZ_CP050995	FOB44_RS04860	AAATTTTGTATTT	AAAT	TTTGT	ATTT	33
Chryseobacterium indologenes	NZ_CP033930	EG352_RS03410	AAATTTTGTATTT	AAAT	TTTGT	ATTT	33
Chryseobacterium gleum	NZ_LR134289	EL165_RS04020	AAATTTTGTATTT	AAAT	TTTGT	ATTT	33
Chryseobacterium arthrosphaerae	NZ_CP033811	EGY05_RS09480	AAATTTTGTATTT	AAAT	TTTGT	ATTT	33
Chryseobacterium indologenes strain AA5	NZ_CP018786	BUE84_RS11590	AAATTTTGTATTT	AAAT	TTTGT	ATTT	33
Chryseobacterium joostei strain DSM 16927	NZ_CP033926	EG359_RS03440	CCAACTTTATTGG	CCAA	CTTTA	TTGG	108
Chryseobacterium joostei strain DSM 16927	NZ_CP033926	EG359_RS03440	TTTTAAGGTAAAA	TTTT	AAGGT	AAAA	73
Chryseobacterium camelliae strain Dolsongi-HT1	NZ_CP022986	CGB83_RS03205	TTTCTCCCTGAAA	TTTC	TCCCT	GAAA	46
Chryseobacterium sp. 6424	NZ_CP023540	CO230_RS08840	TTTCAATGACAAA	TTTC	AATGA	CAAA	27
Chryseobacterium sp. G0162	NZ_CP033922	EG344_RS21825	TTATTATTGATAA	TTAT	TATTG	ATAA	54
Belliella baltica DSM 15883	NC_018010	BELBA_RS01210	GACAAGGAATGTC	GACA	AGGAA	TGTC	138
Niastella koreensis GR20-10	NC_016609	NIAKO_RS37335	TAATTTTAAATTA	TAAT	TTTAA	ATTA	12
Chitinophaga sp. 1303	NZ_CP051204	HF324_RS13685	AATATAAATTATT	AATA	TAAAT	TATT	30
Chitinophaga sp. 1303	NZ_CP051204	HF324_RS13685	TTCTAAAACAGAA	TTCT	AAAAC	AGAA	148
Draconibacterium sp. M1	NZ_CP048409	G0Q07_RS10960	ACTATAATTTAGT	ACTA	TAATT	TAGT	112
Rhodocytophaga rosea strain 172606-1	NZ_CP048222	GXP67_RS32110	TTTACCTTATAAA	TTTA	CCTTA	TAAA	23
Kordia antarctica strain IMCC3317	NZ_CP019288	IMCC3317_RS18735	AGTTAAAATAACT	AGTT	AAAAT	AACT	223
Filimonas lacunae strain NBRC 104114	NZ_AP017422	FLA_RS26195	CCAAATAAATTGG	CCAA	ATAAA	TTGG	37
Flavobacterium sp. 140616W15	NZ_CP033068	EAG11_RS17600	CAACATATAGTTG	CAAC	ATATA	GTTG	67
Flavobacterium nitrogenifigens strain KACC 18538	NZ_CP043612	F0T65_RS01930	ACTGATAATCAGT	ACTG	ATAAT	CAGT	135
Capnocytophaga sp. oral taxon 864 strain F0512	NZ_CP027232	C3V44_RS08950	ACAAAATTTTTGT	ACAA	AATTT	TTGT	146
Flavobacteriaceae bacterium 10Alg115	CP040749	FF125_14675	ATTATTGTTTAAT	ATTA	TTGTT	TAAT	112
Flavobacteriaceae bacterium 10Alg115	CP040749	FF125_14675	AACAATTATTGTT	AACA	ATTAT	TGTT	116
