# Supplementary material for: Non-canonical LexA proteins regulate the SOS response in the Bacteroidetes
Source: Nucleic Acids Res. 2021 Oct 6;49(19):11050–66. doi: 10.1093/nar/gkab773 (PMC8565304; doi:10.1093/nar/gkab773)
Supplement: gkab773_Supplemental_Files [file gkab773_supplemental_files.zip › Supplementary Table S2.csv]

Table S2 - List of reference experimentally-validated LexA proteins. For each protein, the species name, protein accession and source are provided.
Species	Relevant taxon	TaxID	NCBI accession	Site Source
Acidobacterium capsulatum	Acidobacteria	33075	WP_041839776.1	CollecTF
Corynebacterium glutamicum	Actinobacteria	1718	WP_003857389.1	CollecTF
Mycolicibacterium smegmatis	Actinobacteria	1772	WP_003894124.1	CollecTF
Mycobacterium tuberculosis	Actinobacteria	1773	WP_003899448.1	CollecTF
Mycobacterium leprae	Actinobacteria	1769	WP_010908066.1	CollecTF
Rhodobacter sphaeroides	Alphaproteobacteria	1063	WP_002719150.1	CollecTF
Caulobacter vibrioides	Alphaproteobacteria	155892	WP_010919768.1	CollecTF
Agrobacterium tumefaciens	Alphaproteobacteria	358	WP_010971587.1	CollecTF
Magnetococcus marinus	Alphaproteobacteria	1124597	WP_011713713.1	CollecTF
Paracoccus denitrificans	Alphaproteobacteria	266	WP_011748429.1	CollecTF
Rhodobacter capsulatus	Alphaproteobacteria	1061	WP_013068070.1	CollecTF
Balneola vulgaris	Balneolaeota	287535	WP_018127146.1	PMID: 33327941
Burkholderia thailandensis	Betaproteobacteria	57975	WP_009891323.1	CollecTF
Sideroxydans lithotrophicus	Betaproteobacteria	63745	WP_013030426.1	PMID: 25986903
Gallionella capsiferriformans	Betaproteobacteria	370405	WP_013292618.1	PMID: 25986903
Dehalococcoides mccartyi	Chloroflexi	61435	WP_012882749.1	CollecTF
Synechocystis sp.	Cyanobacteria	1143	WP_010872400.1	CollecTF
Nostoc sp.	Cyanobacteria	1180	WP_010999034.1	CollecTF
Deinococcus radiodurans	Deinococcus-Thermus	1299	WP_010889603.1	PMID: 20134056
Geobacter sulfurreducens	Deltaproteobacteria	35554	WP_010942262.1	CollecTF
Myxococcus xanthus	Deltaproteobacteria	34	WP_011554445.1	CollecTF
Fibrobacter succinogenes	Fibrobacteres	833	WP_015732425.1	CollecTF
Bacillus subtilis	Firmicutes	1423	WP_003238209.1	CollecTF
Clostridioides difficile	Firmicutes	1496	WP_009897067.1	CollecTF
Staphylococcus aureus	Firmicutes	1280	WP_001208760.1	CollecTF
Listeria monocytogenes	Firmicutes	1639	WP_009930693.1	CollecTF
Staphylococcus aureus	Firmicutes	1280	WP_031919287.1	CollecTF
Escherichia coli	Gammaproteobacteria	562	WP_000646078.1	CollecTF
Vibrio cholerae	Gammaproteobacteria	666	WP_000803693.1	CollecTF
Pseudomonas aeruginosa	Gammaproteobacteria	287	WP_003091196.1	CollecTF
Sinorhizobium meliloti	Gammaproteobacteria	382	WP_003528303.1	CollecTF
Vibrio parahaemolyticus	Gammaproteobacteria	670	WP_005480871.1	CollecTF
Xanthomonas axonopodis	Gammaproteobacteria	53413	WP_005915033.1	CollecTF
Haemophilus influenzae	Gammaproteobacteria	727	WP_010869048.1	CollecTF
Pseudomonas putida	Gammaproteobacteria	303	WP_010953131.1	CollecTF
Xanthomonas campestris	Gammaproteobacteria	339	WP_011036298.1	CollecTF
Shewanella piezotolerans	Gammaproteobacteria	404011	WP_020914776.1	CollecTF
Xylella fastidiosa	Gammaproteobacteria	2371	WP_023906043.1	CollecTF
Candidatus Collierbacteria bacterium GW2011_GWB2_45_17	Microgenomates	1618388	KKU00362.1	PMID: 28618189
Bdellovibrio bacteriovorus	Oligoflexia	959	WP_011165841.1	CollecTF
Parcubacteria group bacterium GW2011_GWA2_48_9	Parcubacteria	1618850	KKW01361.1	PMID: 28618189
Leptospira interrogans	Spirochaetes	173	WP_000654116.1	CollecTF
Verrucomicrobium spinosum	Verrucomicrobia	2736	WP_009959117.1	PMID: 27489856
Opitutus terrae	Verrucomicrobia	107709	WP_012376858.1	PMID: 27489856
