# Supplementary material for: Non-canonical LexA proteins regulate the SOS response in the Bacteroidetes
Source: Nucleic Acids Res. 2021 Oct 6;49(19):11050–66. doi: 10.1093/nar/gkab773 (PMC8565304; doi:10.1093/nar/gkab773)
Supplement: gkab773_Supplemental_Files [file gkab773_supplemental_files.zip › Supplementary Table S3.csv]

Table S3 - List of BLASTP hits with E. coli UmuC and DinP proteins against Bacteroidetes complete genomes.
Protein_Id	Query
WP_002976456	DinB
WP_002977359	DinB
WP_002978128	DinB
WP_002979859	DinB
WP_002980971	DinB
WP_002981428	DinB
WP_004301910	DinB
WP_004303211	UmuD
WP_004304717	DinB
WP_005679415	DinB
WP_005786896	UmuD
WP_005800432	UmuD
WP_005809884	DinB
WP_005817184	UmuD
WP_006258617	DinB
WP_006259902	DinB
WP_007215664	DinB
WP_008465565	DinB
WP_008583608	DinB
WP_008587938	DinB
WP_008656253	DinB
WP_008760075	DinB
WP_008768057	DinB
WP_009017772	DinB
WP_009091290	DinB
WP_010956286	UmuD
WP_011357755	UmuD
WP_011403083	UmuD
WP_011404287	DinB
WP_012022970	DinB
WP_012024039	UmuD
WP_012025549	DinB
WP_012025745	DinB
WP_012458045	UmuD
WP_012499444	UmuD
WP_012506733	UmuD
WP_012508122	UmuD
WP_012779936	DinB
WP_012781528	DinB
WP_012790878	DinB
WP_012794435	DinB
WP_012794738	DinB
WP_012813835	DinB
WP_013062029	DinB
WP_013064823	DinB
WP_013065178	UmuD
WP_013186328	DinB
WP_013265079	DinB
WP_013305501	DinB
WP_013305985	DinB
WP_013407397	DinB
WP_013446446	UmuD
WP_013446536	DinB
WP_013446916	DinB
WP_013452527	DinB
WP_013550070	DinB
WP_013551961	DinB
WP_013598873	DinB
WP_013616363	DinB
WP_013619015	UmuD
WP_013619408	UmuD
WP_013620732	DinB
WP_013632189	DinB
WP_013666460	DinB
WP_013666686	DinB
WP_013670320	DinB
WP_013750914	DinB
WP_013751136	DinB
WP_013763228	UmuD
WP_013816657	UmuD
WP_013869467	UmuD
WP_013869586	DinB
WP_013869861	UmuD
WP_013870205	DinB
WP_013992622	DinB
WP_013992882	DinB
WP_013996361	DinB
WP_014018197	DinB
WP_014021071	DinB
WP_014032526	DinB
WP_014033044	UmuD
WP_014033869	DinB
WP_014072512	UmuD
WP_014166715	DinB
WP_014201447	UmuD
WP_014201707	DinB
WP_014201901	DinB
WP_014220777	DinB
WP_014222859	UmuD
WP_014223171	DinB
WP_014298356	DinB
WP_014387208	UmuD
WP_014389726	DinB
WP_014678445	DinB
WP_014679167	DinB
WP_014679699	DinB
WP_014679988	DinB
WP_014773892	DinB
WP_014775516	DinB
WP_014776103	UmuD
WP_014781839	DinB
WP_014783278	DinB
WP_014855373	DinB
WP_014938050	DinB
WP_015024635	DinB
WP_015025842	UmuD
WP_015266212	DinB
WP_015361788	DinB
WP_015481075	UmuD
WP_015481203	DinB
WP_015481478	DinB
WP_015753496	DinB
WP_015805878	DinB
WP_015806909	DinB
WP_015808475	DinB
WP_016199484	DinB
WP_018919719	DinB
WP_021778213	DinB
WP_022333149	UmuD
WP_024566382	DinB
WP_025078127	DinB
WP_025278860	DinB
WP_025606040	UmuD
WP_025606869	UmuD
WP_025615106	DinB
WP_025616444	DinB
WP_027372348	DinB
WP_027375557	DinB
WP_027393532	DinB
WP_028068419	DinB
WP_028291585	UmuD
WP_028904719	DinB
WP_029428974	UmuD
WP_029446458	DinB
WP_029447653	DinB
WP_031445034	DinB
WP_032529860	DinB
WP_032840532	DinB
WP_032843930	DinB
WP_034099943	DinB
WP_034685239	DinB
WP_034718822	DinB
WP_034720278	DinB
WP_034870620	DinB
WP_035325439	DinB
WP_035326824	DinB
WP_035590114	DinB
WP_035639305	DinB
WP_035640312	UmuD
WP_036379060	DinB
WP_036908457	UmuD
WP_038460437	UmuD
WP_038465807	DinB
WP_038505306	DinB
WP_038559654	DinB
WP_038561938	DinB
WP_038598688	DinB
WP_038654215	UmuD
WP_038697230	DinB
WP_038698849	DinB
WP_039328023	DinB
WP_039347998	DinB
WP_039348887	DinB
WP_040602640	UmuD
WP_041348141	DinB
WP_041463845	UmuD
WP_041557247	DinB
WP_041566979	DinB
WP_041579266	DinB
WP_041736661	DinB
WP_041779460	DinB
WP_041893253	DinB
WP_041894845	DinB
WP_042276398	DinB
WP_042492601	DinB
WP_043023800	DinB
WP_044001340	DinB
WP_044013560	DinB
WP_044017651	UmuD
WP_044017984	UmuD
WP_044018997	UmuD
WP_044512839	UmuD
WP_044516886	DinB
WP_044637419	UmuD
WP_044637743	DinB
WP_044730021	DinB
WP_045089832	DinB
WP_045089834	UmuD
WP_045167485	DinB
WP_045183318	DinB
WP_045470375	DinB
WP_045470997	DinB
WP_045495620	DinB
WP_045501068	DinB
WP_045801593	DinB
WP_045801978	DinB
WP_046313724	UmuD
WP_046314735	DinB
WP_046375632	UmuD
WP_046575287	DinB
WP_046578304	DinB
WP_047034053	DinB
WP_048506339	DinB
WP_048640098	DinB
WP_048642619	DinB
WP_048920343	DinB
WP_048922548	DinB
WP_049784235	DinB
WP_050022236	DinB
WP_050503187	UmuD
WP_053093813	UmuD
WP_053326701	DinB
WP_053327159	DinB
WP_053444068	UmuD
WP_054412542	DinB
WP_054413587	UmuD
WP_054728220	DinB
WP_054728439	UmuD
WP_057952181	DinB
WP_057952627	DinB
WP_058877776	DinB
WP_058885877	UmuD
WP_059156531	DinB
WP_059330551	DinB
WP_059330653	DinB
WP_060381502	DinB
WP_060523378	DinB
WP_060544384	DinB
WP_060827025	DinB
WP_061083936	DinB
WP_061085276	DinB
WP_061889844	DinB
WP_061983876	DinB
WP_061987575	UmuD
WP_062056267	DinB
WP_062057205	DinB
WP_062160265	DinB
WP_062162383	DinB
WP_062543347	UmuD
WP_062543359	UmuD
WP_062547596	DinB
WP_062548572	DinB
WP_062550029	DinB
WP_063743356	DinB
WP_064970351	DinB
WP_065318978	DinB
WP_065319655	DinB
WP_065320401	UmuD
WP_065344439	UmuD
WP_065399347	DinB
WP_065537959	DinB
WP_066032574	DinB
WP_066206487	DinB
WP_066206907	DinB
WP_066212759	DinB
WP_066333168	DinB
WP_066335772	UmuD
WP_066404528	DinB
WP_066406862	UmuD
WP_066407524	DinB
WP_066438744	DinB
WP_066509324	DinB
WP_066753080	DinB
WP_066754924	DinB
WP_066755002	DinB
WP_066759277	DinB
WP_067193538	DinB
WP_067195056	UmuD
WP_067196922	DinB
WP_067545056	DinB
WP_067546409	DinB
WP_067753046	DinB
WP_067759308	DinB
WP_068125469	UmuD
WP_068195587	UmuD
WP_068196474	DinB
WP_068196944	UmuD
WP_068197100	UmuD
WP_068208680	DinB
WP_068210603	UmuD
WP_068234215	DinB
WP_068355627	UmuD
WP_068361287	DinB
WP_068364015	DinB
WP_068398661	DinB
WP_068407271	DinB
WP_068481124	DinB
WP_068485481	DinB
WP_068827630	UmuD
WP_068828786	UmuD
WP_068839379	UmuD
WP_068867173	UmuD
WP_068960887	DinB
WP_069377921	DinB
WP_069380608	DinB
WP_069674666	UmuD
WP_069674714	DinB
WP_069799548	DinB
WP_069809354	UmuD
WP_069811598	UmuD
WP_070236915	DinB
WP_070237094	UmuD
WP_071135785	UmuD
WP_071137350	UmuD
WP_071184143	UmuD
WP_071184536	DinB
WP_071306832	DinB
WP_071306982	DinB
WP_071340653	DinB
WP_071341121	DinB
WP_071669883	UmuD
WP_071671050	DinB
WP_071671806	UmuD
WP_071884464	UmuD
WP_071885459	DinB
WP_071890955	DinB
WP_072316409	DinB
WP_072556271	DinB
WP_072556581	UmuD
WP_072784206	UmuD
WP_073182158	UmuD
WP_073182301	DinB
WP_073329774	DinB
WP_074860799	DinB
WP_075695026	DinB
WP_075992248	DinB
WP_076350857	DinB
WP_076351060	DinB
WP_076354896	DinB
WP_076375215	DinB
WP_076380777	DinB
WP_076381902	UmuD
WP_076557940	DinB
WP_076561324	DinB
WP_076561582	DinB
WP_076619064	DinB
WP_076619635	DinB
WP_076698741	DinB
WP_076699108	UmuD
WP_076731718	UmuD
WP_076731756	DinB
WP_076928957	DinB
WP_077564387	DinB
WP_077810700	DinB
WP_077810823	UmuD
WP_078006688	DinB
WP_078008475	DinB
WP_078394905	DinB
WP_078395668	DinB
WP_078402414	DinB
WP_078402902	DinB
WP_078404967	DinB
WP_078407278	DinB
WP_078411209	UmuD
WP_078719938	DinB
WP_079208501	DinB
WP_079240893	DinB
WP_079243246	DinB
WP_079466171	DinB
WP_079466368	DinB
WP_079467040	DinB
WP_079467165	DinB
WP_079467219	DinB
WP_079558075	DinB
WP_080055314	UmuD
WP_080057467	DinB
WP_080059646	DinB
WP_080239438	DinB
WP_080240018	UmuD
WP_080510729	DinB
WP_080598091	DinB
WP_081432963	DinB
WP_081450877	DinB
WP_082315840	DinB
WP_082815277	UmuD
WP_083194394	DinB
WP_083265124	DinB
WP_083373202	DinB
WP_083434142	DinB
WP_083643721	DinB
WP_083644015	DinB
WP_083653501	UmuD
WP_084063415	DinB
WP_084196245	DinB
WP_084490288	DinB
WP_085410725	DinB
WP_085411459	UmuD
WP_085414948	UmuD
WP_085659582	UmuD
WP_085775538	DinB
WP_086545773	DinB
WP_086549062	DinB
WP_087310254	DinB
WP_088162133	DinB
WP_088584129	DinB
WP_088593753	DinB
WP_088656291	UmuD
WP_089026431	DinB
WP_089027834	DinB
WP_089365943	DinB
WP_089744232	DinB
WP_093096379	DinB
WP_093098840	DinB
WP_093977517	DinB
WP_093979294	DinB
WP_094082164	UmuD
WP_094568749	DinB
WP_094571200	DinB
WP_094996379	DinB
WP_094996958	DinB
WP_095068978	UmuD
WP_095070939	DinB
WP_095071296	DinB
WP_095074834	DinB
WP_095894173	DinB
WP_095896131	DinB
WP_095898095	DinB
WP_095901074	DinB
WP_095910727	DinB
WP_095912443	DinB
WP_095913359	DinB
WP_095917507	DinB
WP_096349529	DinB
WP_096352711	DinB
WP_096404765	DinB
WP_096429630	DinB
WP_098028695	DinB
WP_098192183	DinB
WP_098195419	DinB
WP_098972667	DinB
WP_099366187	DinB
WP_099437131	DinB
WP_099441047	DinB
WP_099890962	DinB
WP_099984259	DinB
WP_100022946	DinB
WP_100074802	DinB
WP_100075187	DinB
WP_100075626	DinB
WP_100210511	DinB
WP_100946784	DinB
WP_100946895	UmuD
WP_100986386	UmuD
WP_100987170	UmuD
WP_100987929	DinB
WP_100991912	UmuD
WP_100993765	DinB
WP_100993977	DinB
WP_100996416	DinB
WP_100997695	DinB
WP_100997699	UmuD
WP_101012841	DinB
WP_101015038	DinB
WP_101015558	UmuD
WP_101015635	DinB
WP_101018261	DinB
WP_101571184	DinB
WP_102755821	UmuD
WP_102756283	DinB
WP_102995403	DinB
WP_102996463	DinB
WP_103290855	DinB
WP_103291925	DinB
WP_103292382	DinB
WP_103905924	DinB
WP_103906271	DinB
WP_105017725	DinB
WP_105215436	DinB
WP_105216967	DinB
WP_105297408	UmuD
WP_106043398	DinB
WP_106096211	DinB
WP_106481193	DinB
WP_106687522	UmuD
WP_106688168	DinB
WP_107011477	DinB
WP_107012850	DinB
WP_108370038	DinB
WP_108735992	DinB
WP_108736484	UmuD
WP_108738761	DinB
WP_108739971	DinB
WP_108741349	DinB
WP_108776860	UmuD
WP_108776990	DinB
WP_108779043	DinB
WP_108903107	DinB
WP_108903127	UmuD
WP_109191069	DinB
WP_109192141	DinB
WP_109192281	DinB
WP_109322612	DinB
WP_109568864	DinB
WP_109569277	UmuD
WP_109658367	DinB
WP_111370809	DinB
WP_111376108	DinB
WP_111377094	DinB
WP_111377669	DinB
WP_111897695	UmuD
WP_112326319	UmuD
WP_112377166	DinB
WP_112377821	DinB
WP_112378254	DinB
WP_112570144	DinB
WP_112570911	DinB
WP_112654277	DinB
WP_112656805	DinB
WP_112658860	DinB
WP_112782858	DinB
WP_112785182	DinB
WP_113664529	UmuD
WP_113676884	DinB
WP_113677789	DinB
WP_113678667	DinB
WP_114066268	UmuD
WP_114677752	DinB
WP_114984173	UmuD
WP_114985685	DinB
WP_116096279	DinB
WP_116823672	DinB
WP_117172600	DinB
WP_117173502	UmuD
WP_117174220	DinB
WP_117177952	DinB
WP_117506832	UmuD
WP_117883543	DinB
WP_117932748	DinB
WP_117932878	UmuD
WP_117964204	DinB
WP_118388734	DinB
WP_118456655	DinB
WP_118459430	DinB
WP_118502178	DinB
WP_118503730	DinB
WP_118825920	UmuD
WP_118826567	DinB
WP_118830869	DinB
WP_118838901	DinB
WP_118841171	DinB
WP_118841551	UmuD
WP_119049225	DinB
WP_119051929	DinB
WP_119052949	UmuD
WP_119406795	DinB
WP_119409495	DinB
WP_119444521	UmuD
WP_119446286	DinB
WP_119754735	DinB
WP_119755061	DinB
WP_119789472	DinB
WP_119789559	DinB
WP_119983963	DinB
WP_119986405	DinB
WP_119986420	DinB
WP_120175096	DinB
WP_121271907	DinB
WP_121272001	DinB
WP_121846977	DinB
WP_121848568	DinB
WP_121850253	DinB
WP_122028433	DinB
WP_122120181	UmuD
WP_122120223	UmuD
WP_122929312	UmuD
WP_123280228	DinB
WP_123399985	DinB
WP_123842688	DinB
WP_123850646	DinB
WP_123850760	DinB
WP_123854735	DinB
WP_123855028	DinB
WP_123856284	DinB
WP_123857776	DinB
WP_123858514	DinB
WP_123859659	DinB
WP_123860815	DinB
WP_123861447	DinB
WP_123861608	DinB
WP_123868674	DinB
WP_123869402	DinB
WP_123871798	DinB
WP_123876819	DinB
WP_123880699	DinB
WP_123900682	DinB
WP_123903583	DinB
WP_123905062	DinB
WP_123907749	DinB
WP_123909986	DinB
WP_123943279	DinB
WP_123980811	DinB
WP_123983419	DinB
WP_123983629	DinB
WP_123984111	DinB
WP_124559220	DinB
WP_124757195	DinB
WP_124757819	DinB
WP_124783996	DinB
WP_124784131	DinB
WP_124800991	DinB
WP_124803926	DinB
WP_124806985	DinB
WP_124985695	DinB
WP_124986208	DinB
WP_125021734	DinB
WP_125024201	DinB
WP_126370489	DinB
WP_126444993	DinB
WP_126448853	DinB
WP_126592535	DinB
WP_126593123	DinB
WP_126618302	DinB
WP_128151354	DinB
WP_128153047	UmuD
WP_128249708	DinB
WP_128250784	DinB
WP_129533957	DinB
WP_129536000	DinB
WP_129538124	DinB
WP_129540152	DinB
WP_129601965	DinB
WP_129606320	DinB
WP_130542621	UmuD
WP_130542935	DinB
WP_130544570	DinB
WP_130857463	DinB
WP_130857741	DinB
WP_130867144	DinB
WP_130867353	DinB
WP_131329862	UmuD
WP_131331924	UmuD
WP_131331957	DinB
WP_131331971	UmuD
WP_132056142	DinB
WP_132128453	DinB
WP_132129633	DinB
WP_133272262	UmuD
WP_133272476	UmuD
WP_133273354	DinB
WP_133273588	UmuD
WP_133276974	DinB
WP_133278144	DinB
WP_133439591	DinB
WP_133440660	DinB
WP_134431632	DinB
WP_134432804	DinB
WP_134776484	DinB
WP_136150979	DinB
WP_136151237	UmuD
WP_136583099	DinB
WP_136583182	UmuD
WP_136584969	DinB
WP_137091582	DinB
WP_137402709	DinB
WP_137404400	DinB
WP_138089976	DinB
WP_138091758	DinB
WP_138819860	DinB
WP_138821756	DinB
WP_138852933	DinB
WP_138853696	DinB
WP_138854389	DinB
WP_138948639	DinB
WP_138981738	DinB
WP_139065107	DinB
WP_139066280	DinB
WP_139514136	UmuD
WP_139517706	DinB
WP_139923604	UmuD
WP_139923841	DinB
WP_141412286	DinB
WP_141419110	UmuD
WP_141419248	DinB
WP_141427672	DinB
WP_141614848	DinB
WP_141982061	DinB
WP_142677221	UmuD
WP_142677924	DinB
WP_142679076	DinB
WP_142773873	UmuD
WP_142775522	DinB
WP_142776394	DinB
WP_142784340	UmuD
WP_142784724	DinB
WP_143379960	DinB
WP_143380298	UmuD
WP_143382196	UmuD
WP_143764661	DinB
WP_143851802	DinB
WP_143853675	DinB
WP_146780921	DinB
WP_146785857	DinB
WP_146788035	DinB
WP_146790555	UmuD
WP_146834145	DinB
WP_146835382	DinB
WP_147032685	DinB
WP_147033300	DinB
WP_147053768	DinB
WP_147060181	DinB
WP_147192229	UmuD
WP_147193314	DinB
WP_147581999	UmuD
WP_147582485	DinB
WP_147583387	DinB
WP_148228929	UmuD
WP_148389871	DinB
WP_149525811	DinB
WP_150432250	DinB
WP_150432341	UmuD
WP_151076794	UmuD
WP_151078270	UmuD
WP_151080111	DinB
WP_153266469	DinB
WP_153267116	DinB
WP_153267773	UmuD
WP_153511574	DinB
WP_154328684	DinB
WP_154491712	DinB
WP_157452621	UmuD
WP_157477500	DinB
WP_158063347	DinB
WP_158063356	DinB
WP_158209858	DinB
WP_158642932	UmuD
WP_158839839	DinB
WP_158840216	UmuD
WP_158846707	DinB
WP_158846779	UmuD
WP_158846825	DinB
WP_158869393	DinB
WP_158962101	DinB
WP_158962950	DinB
WP_158974798	DinB
WP_158977995	DinB
WP_159018053	UmuD
WP_159018609	DinB
WP_159018891	DinB
WP_159018927	UmuD
WP_159021472	UmuD
WP_159021993	DinB
WP_159022357	UmuD
WP_159155490	DinB
WP_159155585	UmuD
WP_160128862	UmuD
WP_160130249	DinB
WP_161887907	UmuD
WP_161888569	UmuD
WP_161891046	UmuD
WP_162332294	DinB
WP_162332586	DinB
WP_162427262	UmuD
WP_162427881	UmuD
WP_162428649	UmuD
WP_162430184	DinB
WP_162432317	DinB
WP_162441463	UmuD
WP_162442467	UmuD
WP_162446590	DinB
WP_163347659	DinB
WP_164678867	DinB
WP_164679820	DinB
WP_165134000	DinB
WP_165136183	DinB
WP_165152135	DinB
WP_165153502	DinB
WP_165306368	DinB
WP_165307427	DinB
WP_166005527	DinB
WP_166006968	DinB
WP_166072756	UmuD
WP_166074623	UmuD
WP_166074859	DinB
WP_166198641	DinB
WP_166208683	DinB
WP_166248066	UmuD
WP_166249554	DinB
WP_166250215	UmuD
WP_167204305	DinB
WP_167209171	UmuD
WP_167210830	DinB
WP_167211497	UmuD
WP_167214501	UmuD
WP_167342863	DinB
WP_167596162	DinB
WP_167596644	UmuD
WP_167598935	DinB
WP_168239284	DinB
WP_175413757	UmuD
WP_175413969	UmuD
WP_197464145	DinB
WP_197705788	DinB
WP_202621872	DinB
WP_202923419	DinB
WP_203532745	DinB
WP_204356515	DinB
WP_206531929	DinB
WP_210420694	DinB
