# Supplementary material for: Non-canonical LexA proteins regulate the SOS response in the Bacteroidetes
Source: Nucleic Acids Res. 2021 Oct 6;49(19):11050–66. doi: 10.1093/nar/gkab773 (PMC8565304; doi:10.1093/nar/gkab773)
Supplement: gkab773_Supplemental_Files [file gkab773_supplemental_files.zip › Supplementary Table S4.csv]

Table S4 - HMMER hmmsearch results for COG1974 and COG0389 HMM models against complete Bacteroidetes proteomes.
Protein_Id	Query_COG
WP_002976456.1	COG0389
WP_002977359.1	COG0389
WP_002978128.1	COG0389
WP_002979859.1	COG0389
WP_002980971.1	COG0389
WP_002981428.1	COG0389
WP_002982566.1	COG0389
WP_004295675.1	COG0389
WP_004301910.1	COG0389
WP_004303213.1	COG0389
WP_004304717.1	COG0389
WP_004585519.1	COG0389
WP_005679415.1	COG0389
WP_005800434.1	COG0389
WP_005805768.1	COG0389
WP_005809884.1	COG0389
WP_005846380.1	COG0389
WP_005875237.1	COG0389
WP_006258617.1	COG0389
WP_006259902.1	COG0389
WP_007215664.1	COG0389
WP_007845880.1	COG0389
WP_008465565.1	COG0389
WP_008583029.1	COG0389
WP_008583608.1	COG0389
WP_008587938.1	COG0389
WP_008625890.1	COG0389
WP_008656253.1	COG0389
WP_008760075.1	COG0389
WP_008768057.1	COG0389
WP_009017772.1	COG0389
WP_009091290.1	COG0389
WP_009091498.1	COG0389
WP_009228497.1	COG0389
WP_009598553.1	COG0389
WP_010992752.1	COG0389
WP_011403084.1	COG0389
WP_011404287.1	COG0389
WP_011405594.1	COG0389
WP_011584878.1	COG0389
WP_011585064.1	COG0389
WP_011586424.1	COG0389
WP_011710922.1	COG0389
WP_011962560.1	COG0389
WP_012022970.1	COG0389
WP_012025549.1	COG0389
WP_012025745.1	COG0389
WP_012779936.1	COG0389
WP_012781528.1	COG0389
WP_012790878.1	COG0389
WP_012791024.1	COG0389
WP_012794435.1	COG0389
WP_012794738.1	COG0389
WP_012813835.1	COG0389
WP_012925873.1	COG0389
WP_012930048.1	COG0389
WP_012931277.1	COG0389
WP_013060247.1	COG0389
WP_013060866.1	COG0389
WP_013062029.1	COG0389
WP_013064217.1	COG0389
WP_013064823.1	COG0389
WP_013065167.1	COG0389
WP_013065633.1	COG0389
WP_013072960.1	COG0389
WP_013186328.1	COG0389
WP_013187873.1	COG0389
WP_013265079.1	COG0389
WP_013265845.1	COG0389
WP_013305501.1	COG0389
WP_013305985.1	COG0389
WP_013407397.1	COG0389
WP_013446445.1	COG0389
WP_013446536.1	COG0389
WP_013446916.1	COG0389
WP_013452527.1	COG0389
WP_013550070.1	COG0389
WP_013551961.1	COG0389
WP_013552108.1	COG0389
WP_013598873.1	COG0389
WP_013598931.1	COG0389
WP_013616363.1	COG0389
WP_013616436.1	COG0389
WP_013619014.1	COG0389
WP_013619409.1	COG0389
WP_013620619.1	COG0389
WP_013620732.1	COG0389
WP_013632189.1	COG0389
WP_013632392.1	COG0389
WP_013666460.1	COG0389
WP_013666508.1	COG0389
WP_013666686.1	COG0389
WP_013670320.1	COG0389
WP_013671320.1	COG0389
WP_013750641.1	COG0389
WP_013750914.1	COG0389
WP_013751136.1	COG0389
WP_013768133.1	COG0389
WP_013768398.1	COG0389
WP_013768905.1	COG0389
WP_013769051.1	COG0389
WP_013816656.1	COG0389
WP_013869586.1	COG0389
WP_013869860.1	COG0389
WP_013870205.1	COG0389
WP_013921772.1	COG0389
WP_013929571.1	COG0389
WP_013930887.1	COG0389
WP_013992622.1	COG0389
WP_013992882.1	COG0389
WP_013996361.1	COG0389
WP_014018197.1	COG0389
WP_014021071.1	COG0389
WP_014032526.1	COG0389
WP_014033043.1	COG0389
WP_014033869.1	COG0389
WP_014072513.1	COG0389
WP_014082763.1	COG0389
WP_014085095.1	COG0389
WP_014166715.1	COG0389
WP_014201707.1	COG0389
WP_014201901.1	COG0389
WP_014219432.1	COG0389
WP_014220777.1	COG0389
WP_014221548.1	COG0389
WP_014222858.1	COG0389
WP_014223171.1	COG0389
WP_014298356.1	COG0389
WP_014387207.1	COG0389
WP_014389726.1	COG0389
WP_014678445.1	COG0389
WP_014679167.1	COG0389
WP_014679699.1	COG0389
WP_014679988.1	COG0389
WP_014773892.1	COG0389
WP_014775014.1	COG0389
WP_014775516.1	COG0389
WP_014775771.1	COG0389
WP_014781839.1	COG0389
WP_014783278.1	COG0389
WP_014938050.1	COG0389
WP_015024635.1	COG0389
WP_015025843.1	COG0389
WP_015026225.1	COG0389
WP_015028661.1	COG0389
WP_015031118.1	COG0389
WP_015266212.1	COG0389
WP_015361788.1	COG0389
WP_015481203.1	COG0389
WP_015481478.1	COG0389
WP_015753496.1	COG0389
WP_015805878.1	COG0389
WP_015806909.1	COG0389
WP_015808215.1	COG0389
WP_015808475.1	COG0389
WP_015811813.1	COG0389
WP_015814828.1	COG0389
WP_016199484.1	COG0389
WP_016200478.1	COG0389
WP_018919719.1	COG0389
WP_021346441.1	COG0389
WP_021778213.1	COG0389
WP_022333148.1	COG0389
WP_022545740.1	COG0389
WP_024565150.1	COG0389
WP_024566323.1	COG0389
WP_024566382.1	COG0389
WP_025078127.1	COG0389
WP_025079237.1	COG0389
WP_025278860.1	COG0389
WP_025603822.1	COG0389
WP_025606039.1	COG0389
WP_025606868.1	COG0389
WP_025614895.1	COG0389
WP_025614981.1	COG0389
WP_025615106.1	COG0389
WP_025616444.1	COG0389
WP_027372348.1	COG0389
WP_027375557.1	COG0389
WP_027393532.1	COG0389
WP_028068419.1	COG0389
WP_028069532.1	COG0389
WP_028291584.1	COG0389
WP_028904719.1	COG0389
WP_029428975.1	COG0389
WP_029446314.1	COG0389
WP_029446458.1	COG0389
WP_029447653.1	COG0389
WP_031445034.1	COG0389
WP_032529860.1	COG0389
WP_032531264.1	COG0389
WP_032840532.1	COG0389
WP_032843930.1	COG0389
WP_032845657.1	COG0389
WP_034099943.1	COG0389
WP_034680678.1	COG0389
WP_034685239.1	COG0389
WP_034716378.1	COG0389
WP_034718822.1	COG0389
WP_034720278.1	COG0389
WP_034736242.1	COG0389
WP_034869835.1	COG0389
WP_034870620.1	COG0389
WP_034871084.1	COG0389
WP_035325439.1	COG0389
WP_035326171.1	COG0389
WP_035326824.1	COG0389
WP_035590114.1	COG0389
WP_035639305.1	COG0389
WP_035640314.1	COG0389
WP_036379060.1	COG0389
WP_037534018.1	COG0389
WP_038465807.1	COG0389
WP_038505209.1	COG0389
WP_038505306.1	COG0389
WP_038559654.1	COG0389
WP_038561938.1	COG0389
WP_038598688.1	COG0389
WP_038654220.1	COG0389
WP_038697230.1	COG0389
WP_038698849.1	COG0389
WP_039328023.1	COG0389
WP_039347998.1	COG0389
WP_039348887.1	COG0389
WP_041348141.1	COG0389
WP_041557247.1	COG0389
WP_041566979.1	COG0389
WP_041578508.1	COG0389
WP_041579266.1	COG0389
WP_041736661.1	COG0389
WP_041779460.1	COG0389
WP_041893253.1	COG0389
WP_041894845.1	COG0389
WP_041999085.1	COG0389
WP_042276398.1	COG0389
WP_042492601.1	COG0389
WP_043023800.1	COG0389
WP_044001340.1	COG0389
WP_044013470.1	COG0389
WP_044013560.1	COG0389
WP_044017526.1	COG0389
WP_044017652.1	COG0389
WP_044017985.1	COG0389
WP_044048277.1	COG0389
WP_044299994.1	COG0389
WP_044512841.1	COG0389
WP_044516886.1	COG0389
WP_044517845.1	COG0389
WP_044637420.1	COG0389
WP_044637743.1	COG0389
WP_044730021.1	COG0389
WP_045089832.1	COG0389
WP_045089833.1	COG0389
WP_045167485.1	COG0389
WP_045180648.1	COG0389
WP_045183318.1	COG0389
WP_045470375.1	COG0389
WP_045470997.1	COG0389
WP_045491689.1	COG0389
WP_045495620.1	COG0389
WP_045501068.1	COG0389
WP_045801593.1	COG0389
WP_045801978.1	COG0389
WP_046313725.1	COG0389
WP_046375633.1	COG0389
WP_046575287.1	COG0389
WP_046578304.1	COG0389
WP_047033479.1	COG0389
WP_047034053.1	COG0389
WP_048506339.1	COG0389
WP_048640098.1	COG0389
WP_048642619.1	COG0389
WP_048920343.1	COG0389
WP_048921418.1	COG0389
WP_048922548.1	COG0389
WP_049784235.1	COG0389
WP_049792116.1	COG0389
WP_050021589.1	COG0389
WP_050022236.1	COG0389
WP_051959827.1	COG0389
WP_052084183.1	COG0389
WP_053326701.1	COG0389
WP_053327159.1	COG0389
WP_053444067.1	COG0389
WP_054412542.1	COG0389
WP_054413586.1	COG0389
WP_054727697.1	COG0389
WP_054728220.1	COG0389
WP_057670821.1	COG0389
WP_057672900.1	COG0389
WP_057673513.1	COG0389
WP_057673535.1	COG0389
WP_057952181.1	COG0389
WP_057952627.1	COG0389
WP_058018803.1	COG0389
WP_058877776.1	COG0389
WP_059156531.1	COG0389
WP_059330188.1	COG0389
WP_059330551.1	COG0389
WP_059330653.1	COG0389
WP_059343997.1	COG0389
WP_060381502.1	COG0389
WP_060523378.1	COG0389
WP_060544384.1	COG0389
WP_060827025.1	COG0389
WP_061083936.1	COG0389
WP_061085276.1	COG0389
WP_061889022.1	COG0389
WP_061889844.1	COG0389
WP_061983876.1	COG0389
WP_061987577.1	COG0389
WP_062056267.1	COG0389
WP_062057205.1	COG0389
WP_062160265.1	COG0389
WP_062162383.1	COG0389
WP_062162909.1	COG0389
WP_062543360.1	COG0389
WP_062547596.1	COG0389
WP_062548572.1	COG0389
WP_062550029.1	COG0389
WP_062695465.1	COG0389
WP_063743356.1	COG0389
WP_064970351.1	COG0389
WP_065080769.1	COG0389
WP_065317843.1	COG0389
WP_065318978.1	COG0389
WP_065319655.1	COG0389
WP_065399347.1	COG0389
WP_065537959.1	COG0389
WP_066032574.1	COG0389
WP_066206487.1	COG0389
WP_066206907.1	COG0389
WP_066209825.1	COG0389
WP_066212759.1	COG0389
WP_066333168.1	COG0389
WP_066335773.1	COG0389
WP_066404528.1	COG0389
WP_066406860.1	COG0389
WP_066407524.1	COG0389
WP_066438744.1	COG0389
WP_066440292.1	COG0389
WP_066509324.1	COG0389
WP_066753080.1	COG0389
WP_066753652.1	COG0389
WP_066754924.1	COG0389
WP_066755002.1	COG0389
WP_066759277.1	COG0389
WP_067193538.1	COG0389
WP_067194830.1	COG0389
WP_067195053.1	COG0389
WP_067196922.1	COG0389
WP_067545056.1	COG0389
WP_067546409.1	COG0389
WP_067753046.1	COG0389
WP_067759308.1	COG0389
WP_068125468.1	COG0389
WP_068195585.1	COG0389
WP_068196474.1	COG0389
WP_068197103.1	COG0389
WP_068208680.1	COG0389
WP_068210606.1	COG0389
WP_068234215.1	COG0389
WP_068342316.1	COG0389
WP_068355625.1	COG0389
WP_068361287.1	COG0389
WP_068364015.1	COG0389
WP_068398661.1	COG0389
WP_068407271.1	COG0389
WP_068481124.1	COG0389
WP_068485481.1	COG0389
WP_068826197.1	COG0389
WP_068827632.1	COG0389
WP_068960639.1	COG0389
WP_068960887.1	COG0389
WP_069377921.1	COG0389
WP_069380608.1	COG0389
WP_069381666.1	COG0389
WP_069381857.1	COG0389
WP_069674667.1	COG0389
WP_069674714.1	COG0389
WP_069676472.1	COG0389
WP_069797062.1	COG0389
WP_069799548.1	COG0389
WP_069799573.1	COG0389
WP_070236915.1	COG0389
WP_070237093.1	COG0389
WP_071135786.1	COG0389
WP_071137349.1	COG0389
WP_071184142.1	COG0389
WP_071184536.1	COG0389
WP_071306832.1	COG0389
WP_071306982.1	COG0389
WP_071340653.1	COG0389
WP_071341121.1	COG0389
WP_071342054.1	COG0389
WP_071669884.1	COG0389
WP_071671050.1	COG0389
WP_071843236.1	COG0389
WP_071885459.1	COG0389
WP_071890955.1	COG0389
WP_072316409.1	COG0389
WP_072553417.1	COG0389
WP_072553664.1	COG0389
WP_072556271.1	COG0389
WP_072556580.1	COG0389
WP_072784204.1	COG0389
WP_072885854.1	COG0389
WP_073182161.1	COG0389
WP_073182301.1	COG0389
WP_073329774.1	COG0389
WP_074860799.1	COG0389
WP_075325308.1	COG0389
WP_075327468.1	COG0389
WP_075327768.1	COG0389
WP_075694656.1	COG0389
WP_075695026.1	COG0389
WP_075992248.1	COG0389
WP_075992730.1	COG0389
WP_076350857.1	COG0389
WP_076351060.1	COG0389
WP_076353054.1	COG0389
WP_076354896.1	COG0389
WP_076375215.1	COG0389
WP_076380777.1	COG0389
WP_076381903.1	COG0389
WP_076557940.1	COG0389
WP_076561324.1	COG0389
WP_076561582.1	COG0389
WP_076562323.1	COG0389
WP_076619064.1	COG0389
WP_076619635.1	COG0389
WP_076698741.1	COG0389
WP_076699110.1	COG0389
WP_076731756.1	COG0389
WP_076731787.1	COG0389
WP_076928957.1	COG0389
WP_077132888.1	COG0389
WP_077492536.1	COG0389
WP_077564387.1	COG0389
WP_077564397.1	COG0389
WP_077810700.1	COG0389
WP_077810824.1	COG0389
WP_078006688.1	COG0389
WP_078008475.1	COG0389
WP_078394905.1	COG0389
WP_078395668.1	COG0389
WP_078402414.1	COG0389
WP_078402902.1	COG0389
WP_078404418.1	COG0389
WP_078404967.1	COG0389
WP_078406453.1	COG0389
WP_078406549.1	COG0389
WP_078407278.1	COG0389
WP_078411211.1	COG0389
WP_078412723.1	COG0389
WP_078690702.1	COG0389
WP_078702398.1	COG0389
WP_078719938.1	COG0389
WP_079208501.1	COG0389
WP_079240052.1	COG0389
WP_079240893.1	COG0389
WP_079243246.1	COG0389
WP_079463626.1	COG0389
WP_079466171.1	COG0389
WP_079466368.1	COG0389
WP_079467040.1	COG0389
WP_079467165.1	COG0389
WP_079467219.1	COG0389
WP_079558075.1	COG0389
WP_080055313.1	COG0389
WP_080057467.1	COG0389
WP_080059646.1	COG0389
WP_080237642.1	COG0389
WP_080239438.1	COG0389
WP_080240017.1	COG0389
WP_080510729.1	COG0389
WP_080552590.1	COG0389
WP_080598091.1	COG0389
WP_081432963.1	COG0389
WP_081450877.1	COG0389
WP_082315840.1	COG0389
WP_082815398.1	COG0389
WP_083194394.1	COG0389
WP_083265124.1	COG0389
WP_083373202.1	COG0389
WP_083434142.1	COG0389
WP_083643721.1	COG0389
WP_083644015.1	COG0389
WP_084063415.1	COG0389
WP_084196245.1	COG0389
WP_084490288.1	COG0389
WP_085410153.1	COG0389
WP_085410725.1	COG0389
WP_085410971.1	COG0389
WP_085411460.1	COG0389
WP_085775538.1	COG0389
WP_086545773.1	COG0389
WP_086546885.1	COG0389
WP_086546896.1	COG0389
WP_086548355.1	COG0389
WP_086549062.1	COG0389
WP_087310254.1	COG0389
WP_088161297.1	COG0389
WP_088161663.1	COG0389
WP_088162133.1	COG0389
WP_088584129.1	COG0389
WP_088593753.1	COG0389
WP_088656293.1	COG0389
WP_089026431.1	COG0389
WP_089027834.1	COG0389
WP_089365208.1	COG0389
WP_089365943.1	COG0389
WP_089744232.1	COG0389
WP_093096379.1	COG0389
WP_093098840.1	COG0389
WP_093977517.1	COG0389
WP_093979294.1	COG0389
WP_093980770.1	COG0389
WP_094568749.1	COG0389
WP_094570590.1	COG0389
WP_094571200.1	COG0389
WP_094996379.1	COG0389
WP_094996958.1	COG0389
WP_095068979.1	COG0389
WP_095070939.1	COG0389
WP_095071296.1	COG0389
WP_095074834.1	COG0389
WP_095894173.1	COG0389
WP_095896131.1	COG0389
WP_095898095.1	COG0389
WP_095901074.1	COG0389
WP_095910727.1	COG0389
WP_095912443.1	COG0389
WP_095913359.1	COG0389
WP_095917507.1	COG0389
WP_096349529.1	COG0389
WP_096351472.1	COG0389
WP_096352711.1	COG0389
WP_096404765.1	COG0389
WP_096429630.1	COG0389
WP_097626922.1	COG0389
WP_098028695.1	COG0389
WP_098029686.1	COG0389
WP_098192183.1	COG0389
WP_098195361.1	COG0389
WP_098195419.1	COG0389
WP_098972667.1	COG0389
WP_099366187.1	COG0389
WP_099437131.1	COG0389
WP_099441047.1	COG0389
WP_099777932.1	COG0389
WP_099809351.1	COG0389
WP_099811256.1	COG0389
WP_099838781.1	COG0389
WP_099890962.1	COG0389
WP_099984259.1	COG0389
WP_100019687.1	COG0389
WP_100022946.1	COG0389
WP_100074802.1	COG0389
WP_100075187.1	COG0389
WP_100075626.1	COG0389
WP_100210511.1	COG0389
WP_100946784.1	COG0389
WP_100946896.1	COG0389
WP_100986385.1	COG0389
WP_100987169.1	COG0389
WP_100987929.1	COG0389
WP_100990073.1	COG0389
WP_100991911.1	COG0389
WP_100993765.1	COG0389
WP_100993977.1	COG0389
WP_100996416.1	COG0389
WP_100997695.1	COG0389
WP_100997698.1	COG0389
WP_101012841.1	COG0389
WP_101015038.1	COG0389
WP_101015635.1	COG0389
WP_101018261.1	COG0389
WP_101571184.1	COG0389
WP_102755822.1	COG0389
WP_102756283.1	COG0389
WP_102995403.1	COG0389
WP_102996463.1	COG0389
WP_103290855.1	COG0389
WP_103291925.1	COG0389
WP_103292382.1	COG0389
WP_103905924.1	COG0389
WP_103906271.1	COG0389
WP_105017725.1	COG0389
WP_105215436.1	COG0389
WP_105216967.1	COG0389
WP_106043398.1	COG0389
WP_106096211.1	COG0389
WP_106099356.1	COG0389
WP_106481193.1	COG0389
WP_106687523.1	COG0389
WP_106688168.1	COG0389
WP_107011477.1	COG0389
WP_107012850.1	COG0389
WP_108370038.1	COG0389
WP_108372039.1	COG0389
WP_108735992.1	COG0389
WP_108736485.1	COG0389
WP_108738761.1	COG0389
WP_108739971.1	COG0389
WP_108741349.1	COG0389
WP_108776859.1	COG0389
WP_108776990.1	COG0389
WP_108779043.1	COG0389
WP_108877037.1	COG0389
WP_108877233.1	COG0389
WP_108877485.1	COG0389
WP_108879094.1	COG0389
WP_108903107.1	COG0389
WP_108903126.1	COG0389
WP_109191069.1	COG0389
WP_109192141.1	COG0389
WP_109192281.1	COG0389
WP_109322612.1	COG0389
WP_109568864.1	COG0389
WP_109569278.1	COG0389
WP_109658367.1	COG0389
WP_111370809.1	COG0389
WP_111373025.1	COG0389
WP_111376108.1	COG0389
WP_111377094.1	COG0389
WP_111377669.1	COG0389
WP_111899078.1	COG0389
WP_112326318.1	COG0389
WP_112377166.1	COG0389
WP_112377821.1	COG0389
WP_112378254.1	COG0389
WP_112379611.1	COG0389
WP_112565657.1	COG0389
WP_112570144.1	COG0389
WP_112570282.1	COG0389
WP_112570911.1	COG0389
WP_112575411.1	COG0389
WP_112652464.1	COG0389
WP_112652943.1	COG0389
WP_112654277.1	COG0389
WP_112656805.1	COG0389
WP_112658860.1	COG0389
WP_112782858.1	COG0389
WP_112785182.1	COG0389
WP_112902949.1	COG0389
WP_113676884.1	COG0389
WP_113677789.1	COG0389
WP_113678667.1	COG0389
WP_114066269.1	COG0389
WP_114677752.1	COG0389
WP_114901213.1	COG0389
WP_114901745.1	COG0389
WP_114904801.1	COG0389
WP_115502444.1	COG0389
WP_115502768.1	COG0389
WP_116096279.1	COG0389
WP_116787644.1	COG0389
WP_116787821.1	COG0389
WP_116788570.1	COG0389
WP_116790227.1	COG0389
WP_116790900.1	COG0389
WP_116823672.1	COG0389
WP_117172600.1	COG0389
WP_117173504.1	COG0389
WP_117174220.1	COG0389
WP_117177952.1	COG0389
WP_117506833.1	COG0389
WP_117508315.1	COG0389
WP_117883543.1	COG0389
WP_117932748.1	COG0389
WP_117932876.1	COG0389
WP_117964204.1	COG0389
WP_118388734.1	COG0389
WP_118456655.1	COG0389
WP_118459430.1	COG0389
WP_118502178.1	COG0389
WP_118503730.1	COG0389
WP_118825921.1	COG0389
WP_118826567.1	COG0389
WP_118827773.1	COG0389
WP_118827797.1	COG0389
WP_118828488.1	COG0389
WP_118830869.1	COG0389
WP_118831890.1	COG0389
WP_118838069.1	COG0389
WP_118838901.1	COG0389
WP_118840654.1	COG0389
WP_118841171.1	COG0389
WP_118841695.1	COG0389
WP_118865719.1	COG0389
WP_118866925.1	COG0389
WP_119049225.1	COG0389
WP_119051929.1	COG0389
WP_119052948.1	COG0389
WP_119406795.1	COG0389
WP_119409495.1	COG0389
WP_119411531.1	COG0389
WP_119444520.1	COG0389
WP_119446286.1	COG0389
WP_119754735.1	COG0389
WP_119755061.1	COG0389
WP_119756990.1	COG0389
WP_119789472.1	COG0389
WP_119789559.1	COG0389
WP_119983963.1	COG0389
WP_119986405.1	COG0389
WP_119986420.1	COG0389
WP_119987432.1	COG0389
WP_120175096.1	COG0389
WP_120175392.1	COG0389
WP_121271907.1	COG0389
WP_121272001.1	COG0389
WP_121272547.1	COG0389
WP_121846977.1	COG0389
WP_121848568.1	COG0389
WP_121850253.1	COG0389
WP_122026739.1	COG0389
WP_122028433.1	COG0389
WP_122929311.1	COG0389
WP_123280228.1	COG0389
WP_123399985.1	COG0389
WP_123842688.1	COG0389
WP_123843973.1	COG0389
WP_123850646.1	COG0389
WP_123850760.1	COG0389
WP_123854735.1	COG0389
WP_123855028.1	COG0389
WP_123856284.1	COG0389
WP_123857776.1	COG0389
WP_123858514.1	COG0389
WP_123858604.1	COG0389
WP_123859659.1	COG0389
WP_123860815.1	COG0389
WP_123861447.1	COG0389
WP_123861608.1	COG0389
WP_123865317.1	COG0389
WP_123865550.1	COG0389
WP_123865793.1	COG0389
WP_123868674.1	COG0389
WP_123869402.1	COG0389
WP_123871798.1	COG0389
WP_123876819.1	COG0389
WP_123880699.1	COG0389
WP_123885266.1	COG0389
WP_123900682.1	COG0389
WP_123901086.1	COG0389
WP_123903583.1	COG0389
WP_123904269.1	COG0389
WP_123905062.1	COG0389
WP_123907749.1	COG0389
WP_123909363.1	COG0389
WP_123909986.1	COG0389
WP_123943279.1	COG0389
WP_123944790.1	COG0389
WP_123980811.1	COG0389
WP_123982248.1	COG0389
WP_123983419.1	COG0389
WP_123983629.1	COG0389
WP_123984111.1	COG0389
WP_124559220.1	COG0389
WP_124757195.1	COG0389
WP_124757819.1	COG0389
WP_124783996.1	COG0389
WP_124784131.1	COG0389
WP_124800991.1	COG0389
WP_124803926.1	COG0389
WP_124806985.1	COG0389
WP_124985695.1	COG0389
WP_124986208.1	COG0389
WP_125021734.1	COG0389
WP_125024201.1	COG0389
WP_126370489.1	COG0389
WP_126444993.1	COG0389
WP_126448853.1	COG0389
WP_126592535.1	COG0389
WP_126593123.1	COG0389
WP_126615374.1	COG0389
WP_126618302.1	COG0389
WP_128151354.1	COG0389
WP_128153048.1	COG0389
WP_128249708.1	COG0389
WP_128250784.1	COG0389
WP_129533957.1	COG0389
WP_129535284.1	COG0389
WP_129536000.1	COG0389
WP_129538124.1	COG0389
WP_129539393.1	COG0389
WP_129540152.1	COG0389
WP_129601965.1	COG0389
WP_129606320.1	COG0389
WP_130542620.1	COG0389
WP_130542935.1	COG0389
WP_130544570.1	COG0389
WP_130857463.1	COG0389
WP_130857741.1	COG0389
WP_130867144.1	COG0389
WP_130867353.1	COG0389
WP_130914697.1	COG0389
WP_131329417.1	COG0389
WP_131329863.1	COG0389
WP_131330612.1	COG0389
WP_131331957.1	COG0389
WP_131541119.1	COG0389
WP_132056142.1	COG0389
WP_132056259.1	COG0389
WP_132128453.1	COG0389
WP_132128749.1	COG0389
WP_132129633.1	COG0389
WP_132129822.1	COG0389
WP_133272261.1	COG0389
WP_133272475.1	COG0389
WP_133273354.1	COG0389
WP_133276974.1	COG0389
WP_133278144.1	COG0389
WP_133439591.1	COG0389
WP_133440660.1	COG0389
WP_134431632.1	COG0389
WP_134432804.1	COG0389
WP_134776484.1	COG0389
WP_136150979.1	COG0389
WP_136151238.1	COG0389
WP_136583099.1	COG0389
WP_136584969.1	COG0389
WP_137091138.1	COG0389
WP_137091582.1	COG0389
WP_137402709.1	COG0389
WP_137404400.1	COG0389
WP_138089976.1	COG0389
WP_138091758.1	COG0389
WP_138819168.1	COG0389
WP_138819860.1	COG0389
WP_138821343.1	COG0389
WP_138821367.1	COG0389
WP_138821479.1	COG0389
WP_138821756.1	COG0389
WP_138852547.1	COG0389
WP_138852933.1	COG0389
WP_138853696.1	COG0389
WP_138854389.1	COG0389
WP_138948639.1	COG0389
WP_138981738.1	COG0389
WP_139065107.1	COG0389
WP_139066280.1	COG0389
WP_139514135.1	COG0389
WP_139517706.1	COG0389
WP_139923602.1	COG0389
WP_139923841.1	COG0389
WP_139926299.1	COG0389
WP_141412286.1	COG0389
WP_141419109.1	COG0389
WP_141419248.1	COG0389
WP_141427672.1	COG0389
WP_141614848.1	COG0389
WP_141982061.1	COG0389
WP_142677924.1	COG0389
WP_142679076.1	COG0389
WP_142680282.1	COG0389
WP_142773872.1	COG0389
WP_142775522.1	COG0389
WP_142776394.1	COG0389
WP_142784256.1	COG0389
WP_142784724.1	COG0389
WP_143379960.1	COG0389
WP_143380297.1	COG0389
WP_143382195.1	COG0389
WP_143764661.1	COG0389
WP_143851802.1	COG0389
WP_143853675.1	COG0389
WP_146780921.1	COG0389
WP_146785857.1	COG0389
WP_146788035.1	COG0389
WP_146790553.1	COG0389
WP_146834145.1	COG0389
WP_146835382.1	COG0389
WP_147030530.1	COG0389
WP_147032685.1	COG0389
WP_147032775.1	COG0389
WP_147033300.1	COG0389
WP_147051870.1	COG0389
WP_147053768.1	COG0389
WP_147055861.1	COG0389
WP_147058184.1	COG0389
WP_147060181.1	COG0389
WP_147190569.1	COG0389
WP_147192216.1	COG0389
WP_147192228.1	COG0389
WP_147193314.1	COG0389
WP_147581998.1	COG0389
WP_147582485.1	COG0389
WP_147583387.1	COG0389
WP_148270153.1	COG0389
WP_148388476.1	COG0389
WP_148389871.1	COG0389
WP_148389944.1	COG0389
WP_149105654.1	COG0389
WP_149105781.1	COG0389
WP_149525811.1	COG0389
WP_149526871.1	COG0389
WP_150432250.1	COG0389
WP_150432340.1	COG0389
WP_150433330.1	COG0389
WP_151076795.1	COG0389
WP_151078271.1	COG0389
WP_151080111.1	COG0389
WP_151087878.1	COG0389
WP_153266469.1	COG0389
WP_153267116.1	COG0389
WP_153509908.1	COG0389
WP_153511574.1	COG0389
WP_154328684.1	COG0389
WP_154328882.1	COG0389
WP_154491712.1	COG0389
WP_154492646.1	COG0389
WP_157476957.1	COG0389
WP_157477500.1	COG0389
WP_158063347.1	COG0389
WP_158063356.1	COG0389
WP_158209135.1	COG0389
WP_158209858.1	COG0389
WP_158839839.1	COG0389
WP_158840218.1	COG0389
WP_158846707.1	COG0389
WP_158846825.1	COG0389
WP_158863101.1	COG0389
WP_158869393.1	COG0389
WP_158962101.1	COG0389
WP_158962950.1	COG0389
WP_158974798.1	COG0389
WP_158977995.1	COG0389
WP_159018052.1	COG0389
WP_159018609.1	COG0389
WP_159018891.1	COG0389
WP_159021471.1	COG0389
WP_159021993.1	COG0389
WP_159022356.1	COG0389
WP_159155490.1	COG0389
WP_159155584.1	COG0389
WP_159156834.1	COG0389
WP_160128863.1	COG0389
WP_160130249.1	COG0389
WP_160565435.1	COG0389
WP_160688496.1	COG0389
WP_161541053.1	COG0389
WP_161887908.1	COG0389
WP_161888570.1	COG0389
WP_161891265.1	COG0389
WP_162156958.1	COG0389
WP_162330966.1	COG0389
WP_162332294.1	COG0389
WP_162332586.1	COG0389
WP_162427261.1	COG0389
WP_162427882.1	COG0389
WP_162428650.1	COG0389
WP_162428973.1	COG0389
WP_162430184.1	COG0389
WP_162432317.1	COG0389
WP_162432576.1	COG0389
WP_162433216.1	COG0389
WP_162441464.1	COG0389
WP_162442468.1	COG0389
WP_162446590.1	COG0389
WP_163346130.1	COG0389
WP_163347659.1	COG0389
WP_164678867.1	COG0389
WP_164679820.1	COG0389
WP_164927410.1	COG0389
WP_165134000.1	COG0389
WP_165135242.1	COG0389
WP_165136183.1	COG0389
WP_165152135.1	COG0389
WP_165152380.1	COG0389
WP_165153502.1	COG0389
WP_165306368.1	COG0389
WP_165306504.1	COG0389
WP_165306665.1	COG0389
WP_165307427.1	COG0389
WP_166005527.1	COG0389
WP_166006547.1	COG0389
WP_166006968.1	COG0389
WP_166074859.1	COG0389
WP_166075314.1	COG0389
WP_166111323.1	COG0389
WP_166198641.1	COG0389
WP_166208683.1	COG0389
WP_166248067.1	COG0389
WP_166249554.1	COG0389
WP_166250214.1	COG0389
WP_167204305.1	COG0389
WP_167209173.1	COG0389
WP_167210830.1	COG0389
WP_167211494.1	COG0389
WP_167214498.1	COG0389
WP_167342863.1	COG0389
WP_167516201.1	COG0389
WP_167596162.1	COG0389
WP_167596643.1	COG0389
WP_167598935.1	COG0389
WP_167963054.1	COG0389
WP_168239284.1	COG0389
WP_168637744.1	COG0389
WP_168638657.1	COG0389
WP_168639510.1	COG0389
WP_168682644.1	COG0389
WP_168682701.1	COG0389
WP_168682774.1	COG0389
WP_168803400.1	COG0389
WP_168804685.1	COG0389
WP_168806835.1	COG0389
WP_168809422.1	COG0389
WP_168860243.1	COG0389
WP_168861456.1	COG0389
WP_175413758.1	COG0389
WP_187288255.1	COG0389
WP_196770330.1	COG0389
WP_197464145.1	COG0389
WP_197705788.1	COG0389
WP_198001500.1	COG0389
WP_004303211.1	COG1974
WP_005786896.1	COG1974
WP_005800432.1	COG1974
WP_005817184.1	COG1974
WP_009598742.1	COG1974
WP_010956050.1	COG1974
WP_010956286.1	COG1974
WP_010956476.1	COG1974
WP_011403931.1	COG1974
WP_011584877.1	COG1974
WP_011585264.1	COG1974
WP_011586425.1	COG1974
WP_011962561.1	COG1974
WP_012024039.1	COG1974
WP_012055704.1	COG1974
WP_012458045.1	COG1974
WP_012458292.1	COG1974
WP_012458488.1	COG1974
WP_012458492.1	COG1974
WP_012845191.1	COG1974
WP_013065178.1	COG1974
WP_013065665.1	COG1974
WP_013446446.1	COG1974
WP_013619015.1	COG1974
WP_013619408.1	COG1974
WP_013622463.1	COG1974
WP_013763228.1	COG1974
WP_013769050.1	COG1974
WP_013816132.1	COG1974
WP_013816271.1	COG1974
WP_013816657.1	COG1974
WP_013869467.1	COG1974
WP_013929570.1	COG1974
WP_013930886.1	COG1974
WP_014033044.1	COG1974
WP_014072512.1	COG1974
WP_014085094.1	COG1974
WP_014201447.1	COG1974
WP_014221547.1	COG1974
WP_014222859.1	COG1974
WP_014387208.1	COG1974
WP_014775772.1	COG1974
WP_014776103.1	COG1974
WP_015025842.1	COG1974
WP_015031119.1	COG1974
WP_015481075.1	COG1974
WP_022333149.1	COG1974
WP_025603823.1	COG1974
WP_025606040.1	COG1974
WP_025606869.1	COG1974
WP_028291585.1	COG1974
WP_029428974.1	COG1974
WP_035640312.1	COG1974
WP_036908457.1	COG1974
WP_038460437.1	COG1974
WP_038654215.1	COG1974
WP_040602640.1	COG1974
WP_041618076.1	COG1974
WP_043551909.1	COG1974
WP_043760874.1	COG1974
WP_043876339.1	COG1974
WP_043876452.1	COG1974
WP_043876454.1	COG1974
WP_043889972.1	COG1974
WP_043889986.1	COG1974
WP_044017651.1	COG1974
WP_044017984.1	COG1974
WP_044018997.1	COG1974
WP_044512839.1	COG1974
WP_044517848.1	COG1974
WP_044518222.1	COG1974
WP_044637419.1	COG1974
WP_045089834.1	COG1974
WP_046313724.1	COG1974
WP_046375632.1	COG1974
WP_050486416.1	COG1974
WP_050503187.1	COG1974
WP_052114686.1	COG1974
WP_052912322.1	COG1974
WP_052912324.1	COG1974
WP_053093813.1	COG1974
WP_053444068.1	COG1974
WP_053444360.1	COG1974
WP_053444472.1	COG1974
WP_053444473.1	COG1974
WP_053444556.1	COG1974
WP_054413587.1	COG1974
WP_054728439.1	COG1974
WP_054828563.1	COG1974
WP_054828564.1	COG1974
WP_054828567.1	COG1974
WP_057672622.1	COG1974
WP_057954443.1	COG1974
WP_058019183.1	COG1974
WP_058019334.1	COG1974
WP_058019391.1	COG1974
WP_058885877.1	COG1974
WP_061987575.1	COG1974
WP_062543347.1	COG1974
WP_062543359.1	COG1974
WP_065320401.1	COG1974
WP_065344439.1	COG1974
WP_066335772.1	COG1974
WP_066406862.1	COG1974
WP_067195056.1	COG1974
WP_068123163.1	COG1974
WP_068125469.1	COG1974
WP_068126132.1	COG1974
WP_068195587.1	COG1974
WP_068196944.1	COG1974
WP_068197100.1	COG1974
WP_068210603.1	COG1974
WP_068355627.1	COG1974
WP_068827630.1	COG1974
WP_068828786.1	COG1974
WP_068839379.1	COG1974
WP_069674666.1	COG1974
WP_069676471.1	COG1974
WP_070237094.1	COG1974
WP_071135785.1	COG1974
WP_071137350.1	COG1974
WP_071184143.1	COG1974
WP_071669883.1	COG1974
WP_071671806.1	COG1974
WP_071884464.1	COG1974
WP_072556581.1	COG1974
WP_072784206.1	COG1974
WP_073182158.1	COG1974
WP_075327767.1	COG1974
WP_075695587.1	COG1974
WP_076381902.1	COG1974
WP_076562324.1	COG1974
WP_076699108.1	COG1974
WP_076731718.1	COG1974
WP_077084491.1	COG1974
WP_077094357.1	COG1974
WP_077810823.1	COG1974
WP_078406550.1	COG1974
WP_078411209.1	COG1974
WP_080055314.1	COG1974
WP_080240018.1	COG1974
WP_080714295.1	COG1974
WP_081003050.1	COG1974
WP_082017240.1	COG1974
WP_082815277.1	COG1974
WP_083653501.1	COG1974
WP_085411459.1	COG1974
WP_085414948.1	COG1974
WP_088656291.1	COG1974
WP_093980769.1	COG1974
WP_095068978.1	COG1974
WP_099777693.1	COG1974
WP_099777772.1	COG1974
WP_099777774.1	COG1974
WP_099777849.1	COG1974
WP_099779036.1	COG1974
WP_099779039.1	COG1974
WP_099779122.1	COG1974
WP_099779604.1	COG1974
WP_099780301.1	COG1974
WP_099780367.1	COG1974
WP_099780392.1	COG1974
WP_099780772.1	COG1974
WP_099809228.1	COG1974
WP_099809248.1	COG1974
WP_099810604.1	COG1974
WP_099811673.1	COG1974
WP_099811768.1	COG1974
WP_099811780.1	COG1974
WP_099837568.1	COG1974
WP_099837849.1	COG1974
WP_099837855.1	COG1974
WP_099837990.1	COG1974
WP_099840427.1	COG1974
WP_099840482.1	COG1974
WP_099840483.1	COG1974
WP_099841336.1	COG1974
WP_099841454.1	COG1974
WP_099896062.1	COG1974
WP_099896065.1	COG1974
WP_099896128.1	COG1974
WP_099896716.1	COG1974
WP_099896717.1	COG1974
WP_099896861.1	COG1974
WP_099896864.1	COG1974
WP_099896865.1	COG1974
WP_100946895.1	COG1974
WP_100986386.1	COG1974
WP_100987170.1	COG1974
WP_100991912.1	COG1974
WP_100997699.1	COG1974
WP_101015558.1	COG1974
WP_102755821.1	COG1974
WP_105297408.1	COG1974
WP_106687522.1	COG1974
WP_108736484.1	COG1974
WP_108776860.1	COG1974
WP_108903127.1	COG1974
WP_109569277.1	COG1974
WP_111897695.1	COG1974
WP_112325867.1	COG1974
WP_112326319.1	COG1974
WP_112327967.1	COG1974
WP_112902947.1	COG1974
WP_112903098.1	COG1974
WP_113664529.1	COG1974
WP_114066268.1	COG1974
WP_114237498.1	COG1974
WP_114905318.1	COG1974
WP_115502767.1	COG1974
WP_116787643.1	COG1974
WP_116790344.1	COG1974
WP_117173502.1	COG1974
WP_117506832.1	COG1974
WP_117508314.1	COG1974
WP_117932878.1	COG1974
WP_118825920.1	COG1974
WP_118826051.1	COG1974
WP_118830072.1	COG1974
WP_118830556.1	COG1974
WP_118838227.1	COG1974
WP_118841551.1	COG1974
WP_119052949.1	COG1974
WP_119444521.1	COG1974
WP_122028056.1	COG1974
WP_122120181.1	COG1974
WP_122120223.1	COG1974
WP_122929312.1	COG1974
WP_123904270.1	COG1974
WP_128153047.1	COG1974
WP_130542621.1	COG1974
WP_131329862.1	COG1974
WP_131331924.1	COG1974
WP_131331971.1	COG1974
WP_131541118.1	COG1974
WP_133272262.1	COG1974
WP_133272476.1	COG1974
WP_133273588.1	COG1974
WP_136151237.1	COG1974
WP_136583182.1	COG1974
WP_139514136.1	COG1974
WP_139923604.1	COG1974
WP_139926301.1	COG1974
WP_141419110.1	COG1974
WP_141982276.1	COG1974
WP_142677221.1	COG1974
WP_142773873.1	COG1974
WP_142784340.1	COG1974
WP_143380298.1	COG1974
WP_143381750.1	COG1974
WP_143382196.1	COG1974
WP_146757419.1	COG1974
WP_146757420.1	COG1974
WP_146790555.1	COG1974
WP_147190573.1	COG1974
WP_147192229.1	COG1974
WP_147581999.1	COG1974
WP_148228929.1	COG1974
WP_148270851.1	COG1974
WP_150432341.1	COG1974
WP_151076794.1	COG1974
WP_151078270.1	COG1974
WP_153267773.1	COG1974
WP_157476959.1	COG1974
WP_157816005.1	COG1974
WP_158642932.1	COG1974
WP_158840216.1	COG1974
WP_158846779.1	COG1974
WP_158850115.1	COG1974
WP_159018053.1	COG1974
WP_159018927.1	COG1974
WP_159020308.1	COG1974
WP_159021472.1	COG1974
WP_159022357.1	COG1974
WP_159023375.1	COG1974
WP_159155585.1	COG1974
WP_160128862.1	COG1974
WP_161887907.1	COG1974
WP_161888569.1	COG1974
WP_161891046.1	COG1974
WP_162427262.1	COG1974
WP_162427881.1	COG1974
WP_162428649.1	COG1974
WP_162441463.1	COG1974
WP_162442467.1	COG1974
WP_164467607.1	COG1974
WP_164923449.1	COG1974
WP_166072756.1	COG1974
WP_166074623.1	COG1974
WP_166075379.1	COG1974
WP_166248066.1	COG1974
WP_166250215.1	COG1974
WP_167209171.1	COG1974
WP_167211497.1	COG1974
WP_167214501.1	COG1974
WP_167596644.1	COG1974
WP_168682702.1	COG1974
WP_168682772.1	COG1974
WP_168811943.1	COG1974
WP_175413757.1	COG1974
WP_175413969.1	COG1974
WP_197055046.1	COG1974
