# Supplementary material for: Non-canonical LexA proteins regulate the SOS response in the Bacteroidetes
Source: Nucleic Acids Res. 2021 Oct 6;49(19):11050–66. doi: 10.1093/nar/gkab773 (PMC8565304; doi:10.1093/nar/gkab773)
Supplement: gkab773_Supplemental_Files [file gkab773_supplemental_files.zip › Supplementary Table S5.csv]

Table S5: List of SOS genes with two or more predicted binding sites for the motifs targeted by putative Bacteroidetes SOS regulators.
Species	Locus_tag	COG_description	Sites (start|strand|seq)
Aequorivita_sp_H23M31	EI546_RS10345	PA0069 family radical SAM protein	2372041|-1|TTTGGAATTAATCCAAA	2372041|1|TTTGGATTAATTCCAAA
Aequorivita_sp_H23M31	EI546_RS13575	GIY-YIG nuclease family protein	3098798|1|AATGGAAATAATCCAAT	3098798|-1|ATTGGATTATTTCCATT
Aequorivita_sp_H23M31	EI546_RS15845	GIY-YIG nuclease family protein	3634915|-1|CTTGGAAATATTCCATA	3634915|1|TATGGAATATTTCCAAG
Antarcticibacterium_flavum_strain_JB01H24	FHG64_RS03505	DNA polymerase IV	816749|1|ATTGGATTTTTTCCAAA	816749|-1|TTTGGAAAAAATCCAAT	816730|-1|TTAGGATTTATTCCGAA	816730|1|TTCGGAATAAATCCTAA	816768|-1|ATTAGAATCTTTCCATA
Antarcticibacterium_flavum_strain_JB01H24	FHG64_RS05105	GIY-YIG nuclease family protein	1217791|-1|TTAGGAAATTATCCAAA	1217791|1|TTTGGATAATTTCCTAA	1217810|1|AGTGGATTTTATCCAAT	1217810|-1|ATTGGATAAAATCCACT
Antarcticibacterium_flavum_strain_JB01H24	FHG64_RS05930	LexA family transcriptional regulator	1422653|1|ATTGGAATTTTTCCATA	1422653|-1|TATGGAAAAATTCCAAT
Antarcticibacterium_flavum_strain_JB01H24	FHG64_RS10255	PA0069 family radical SAM protein	2421513|-1|AAAGGAAATATTCCATA	2421532|1|TAAGGATATATTCCATA	2421532|-1|TATGGAATATATCCTTA	2421513|1|TATGGAATATTTCCTTT
Antarcticibacterium_flavum_strain_JB01H24	FHG64_RS13415	putative DNA modification/repair radical SAM protein	3100842|1|TTTGGATTTATTCCAAA	3100842|-1|TTTGGAATAAATCCAAA	3100861|1|TAAGGATATTTTCCTAA	3100861|-1|TTAGGAAAATATCCTTA
Apibacter_raozihei_strain_HY041	EOV51_RS02395	Holliday junction branch migration DNA helicase RuvB	537755|1|CTAAAATTAATAG	537755|-1|CTATTAATTTTAG	537693|1|CTAAAATAATTAC
Apibacter_raozihei_strain_HY041	EOV51_RS13895	helix-turn-helix domain-containing protein	3124881|1|CTAAAATTATTAG	3124881|-1|CTAATAATTTTAG	3124841|1|CTAAAATTTTTTG
Aquimarina_sp_AD10	D1816_RS08365	DNA polymerase IV	1977026|1|TTAGGAATAATTCCATT	1977007|-1|TTAGGAATAATTCCATT	1977007|1|AATGGAATTATTCCTAA	1977026|-1|AATGGAATTATTCCTAA
Aquimarina_sp_AD10	D1816_RS12150	LexA family transcriptional regulator	2920752|-1|ATTGGAAATATTCCAAA	2920794|1|TATGGAATTTTTCCATA	2920794|-1|TATGGAAAAATTCCATA	2920752|1|TTTGGAATATTTCCAAT	2920813|-1|GTTGTAATTTTTCCAAA
Aquimarina_sp_BL5	D1818_RS10740	LexA family transcriptional regulator	2488009|-1|ATTGGAAATATTCCAAA	2488009|1|TTTGGAATATTTCCAAT	2488051|1|GTTGGAATATTTCCATA	2488051|-1|TATGGAAATATTCCAAC	2488070|-1|CTAGTAATTTTTCCAAA
Arachidicoccus_soli_strain_KIS59-12	D6B99_RS00305	DNA polymerase IV	67675|1|CTAATATATTTAG	67653|-1|CTAATATATTTAG	67653|1|CTAAATATATTAG	67675|-1|CTAAATATATTAG
Arachidicoccus_soli_strain_KIS59-12	D6B99_RS06960	Y-family DNA polymerase	1560120|-1|CTAAAATAATTAG	1560142|-1|CTAAATTAATTAG	1560120|1|CTAATTATTTTAG	1560142|1|CTAATTAATTTAG
Arachidicoccus_sp_B3-10	E0W69_RS05510	putative DNA modification/repair radical SAM protein	1271846|-1|CCAATATTTTTAG	1271846|1|CTAAAAATATTGG
Arachidicoccus_sp_B3-10	E0W69_RS05985	replication-associated recombination protein A	1374053|1|CTAAATTTTTTAG	1374053|-1|CTAAAAAATTTAG
Arachidicoccus_sp_B3-10	E0W69_RS12250	type IIA DNA topoisomerase subunit B	2849057|1|CTAATATTTTTAG	2849057|-1|CTAAAAATATTAG
Arachidicoccus_sp_B3-10	E0W69_RS12535	DNA polymerase IV	2912609|1|CTAATATTTTTAG	2912609|-1|CTAAAAATATTAG	2912632|1|ATAAATATTTTAG
Arachidicoccus_sp_B3-10	E0W69_RS16795	recombinase RecA	3932500|1|CTAATATTATTAG	3932500|-1|CTAATAATATTAG
Arenibacter_algicola_strain_SMS7	AREALGSMS7_RS01115	DNA polymerase IV	260533|1|ATTGGAAATATTCCATA	260533|-1|TATGGAATATTTCCAAT	260514|1|TATGGATATTATCCAAA	260514|-1|TTTGGATAATATCCATA	260348|1|AATCGATTTTTTCCAAT	260348|-1|ATTGGAAAAAATCGATT
Arenibacter_algicola_strain_SMS7	AREALGSMS7_RS07560	PA0069 family radical SAM protein	1810058|1|ATTGGAAATAATCCATA	1810077|-1|AATGGAAATAATCCAAA	1810077|1|TTTGGATTATTTCCATT	1810058|-1|TATGGATTATTTCCAAT
Arenibacter_algicola_strain_SMS7	AREALGSMS7_RS15475	SOS response-associated peptidase	3734640|-1|TATGGATATTTTCCAAA	3734640|1|TTTGGAAAATATCCATA	3734659|1|ATAGGATTATTTCCAAT	3734659|-1|ATTGGAAATAATCCTAT
Arenibacter_algicola_strain_SMS7	AREALGSMS7_RS19105	TIGR03915 family putative DNA repair protein	4558249|-1|TTAGGAAATAATCCATA	4558230|1|TTTGTAATTATTCCAAA	4558230|-1|TTTGGAATAATTACAAA	4558249|1|TATGGATTATTTCCTAA	4558267|-1|CTTGGACTATTTCCATA
Arenibacter_algicola_strain_SMS7	AREALGSMS7_RS19115	LexA family transcriptional regulator	4558290|1|TTTGGATATATTCCAAA	4558290|-1|TTTGGAATATATCCAAA	4558249|-1|TTAGGAAATAATCCATA	4558230|1|TTTGTAATTATTCCAAA	4558230|-1|TTTGGAATAATTACAAA	4558249|1|TATGGATTATTTCCTAA	4558267|-1|CTTGGACTATTTCCATA
Cellulophaga_algicola_DSM_14237	CELAL_RS08525	PA0069 family radical SAM protein	1967409|-1|ATTGGATTTATCCCAAA	1967389|1|ATTGGATTTATTCTATA	1967389|-1|TATAGAATAAATCCAAT	1967409|1|TTTGGGATAAATCCAAT
Cellulophaga_algicola_DSM_14237	CELAL_RS16140	DNA polymerase IV	3708617|1|TTTGGAAATATTCCATA	3708617|-1|TATGGAATATTTCCAAA	3708636|-1|TTAGGATAAATTCCATT	3708636|1|AATGGAATTTATCCTAA
Cellulophaga_algicola_DSM_14237	CELAL_RS16165	ATP-dependent helicase	3717943|-1|AATGGAATATATCCATA	3717943|1|TATGGATATATTCCATT	3717962|1|AGTGGATAATTTCCAAA	3717962|-1|TTTGGAAATTATCCACT
Cellulophaga_algicola_DSM_14237	CELAL_RS18885	putative DNA modification/repair radical SAM protein	4348480|1|TATGGAATTATTCCATA	4348480|-1|TATGGAATAATTCCATA	4348462|-1|TTAGGAATAATTCCATA	4348462|1|TATGGAATTATTCCTAA	4348503|-1|TTTGGACATATTCCAAA	4348503|1|TTTGGAATATGTCCAAA
Cellulophaga_algicola_DSM_14237	CELAL_RS18890	LexA family transcriptional regulator	4348480|1|TATGGAATTATTCCATA	4348480|-1|TATGGAATAATTCCATA	4348462|-1|TTAGGAATAATTCCATA	4348462|1|TATGGAATTATTCCTAA	4348503|-1|TTTGGACATATTCCAAA	4348503|1|TTTGGAATATGTCCAAA
Cellulophaga_lytica_strain_DAU203	A5M85_RS08545	PA0069 family radical SAM protein	1894890|1|ATAGGATATTTTCCAAA	1894909|-1|ATAGGATTTTTTCCATA	1894909|1|TATGGAAAAAATCCTAT	1894890|-1|TTTGGAAAATATCCTAT
Cellulophaga_lytica_strain_DAU203	A5M85_RS09340	SOS response-associated peptidase	2080878|-1|AATGGATATTTTCCAAA	2080878|1|TTTGGAAAATATCCATT	2080899|1|AGTGGATTATTTCCAAA	2080899|-1|TTTGGAAATAATCCACT
Cellulophaga_lytica_strain_DAU203	A5M85_RS09345	DNA polymerase IV	2080878|-1|AATGGATATTTTCCAAA	2080878|1|TTTGGAAAATATCCATT	2080899|1|AGTGGATTATTTCCAAA	2080899|-1|TTTGGAAATAATCCACT
Cellulophaga_lytica_strain_DAU203	A5M85_RS14785	LexA family transcriptional regulator	3388327|1|AATGGATTTATTCCAAA	3388305|1|ATTGGATTTATTCCATT	3388305|-1|AATGGAATAAATCCAAT	3388327|-1|TTTGGAATAAATCCATT
Chitinophaga_caeni_strain_13	COR50_RS00680	helix-turn-helix domain-containing protein	157389|1|CTAATTTATTTAG	157389|-1|CTAAATAAATTAG	157411|1|CTAACAAATTTAG	157411|-1|CTAAATTTGTTAG
Chitinophaga_caeni_strain_13	COR50_RS03255	PA0069 family radical SAM protein	796746|1|CTAATTTTATTAG	796746|-1|CTAATAAAATTAG	796767|1|CTAACATTTTTAG	796767|-1|CTAAAAATGTTAG
Chitinophaga_caeni_strain_13	COR50_RS09465	DNA repair protein RadC	2258461|1|CTAATATTTTTAG	2258484|1|CTAATATTTTTAG	2258461|-1|CTAAAAATATTAG	2258484|-1|CTAAAAATATTAG
Chitinophaga_caeni_strain_13	COR50_RS16060	type IIA DNA topoisomerase subunit B	3836996|-1|CTAAAAGTTTTAG	3836996|1|CTAAAACTTTTAG
Chitinophaga_caeni_strain_13	COR50_RS16425	GIY-YIG nuclease family protein	3922241|-1|CTAAAATTATTAG	3922241|1|CTAATAATTTTAG
Chitinophaga_pinensis_DSM_2588	CPIN_RS04205	recombinase RecA	1023546|-1|CTAAATTTTTTAG	1023546|1|CTAAAAAATTTAG
Chitinophaga_pinensis_DSM_2588	CPIN_RS05285	PA0069 family radical SAM protein	1282635|-1|CTAATATTTTTAG	1282614|-1|CTAAATTAATTAG	1282635|1|CTAAAAATATTAG	1282614|1|CTAATTAATTTAG
Chitinophaga_pinensis_DSM_2588	CPIN_RS06200	Holliday junction branch migration DNA helicase RuvB	1497168|1|CCAAAAATATTAG	1497168|-1|CTAATATTTTTGG
Chitinophaga_pinensis_DSM_2588	CPIN_RS07695	DNA repair protein RadC	1878225|-1|CTAATATTTTTAG	1878225|1|CTAAAAATATTAG
Chitinophaga_pinensis_DSM_2588	CPIN_RS15455	type IIA DNA topoisomerase subunit B	3825365|1|CTAAAAGTTTTAG	3825365|-1|CTAAAACTTTTAG
Chitinophaga_pinensis_DSM_2588	CPIN_RS16065	Y-family DNA polymerase	3987613|1|CTAATTTATTTAG	3987613|-1|CTAAATAAATTAG	3987636|-1|CCAATATTTTTAG	3987636|1|CTAAAAATATTGG
Chitinophaga_pinensis_DSM_2588	CPIN_RS16770	Error-prone repair protein ImuA	4147549|-1|CTAATATTATTAG	4147528|1|CTAATTTATTTAG	4147549|1|CTAATAATATTAG	4147528|-1|CTAAATAAATTAG
Chitinophaga_pinensis_DSM_2588	CPIN_RS20150	putative DNA modification/repair radical SAM protein	5045049|1|CTAATTTATTTAG	5045049|-1|CTAAATAAATTAG	5045068|1|CTAAAATAGTTAG	5045068|-1|CTAACTATTTTAG
Chitinophaga_pinensis_DSM_2588	CPIN_RS34010	helix-turn-helix domain-containing protein	8600467|-1|CTAAATTATTTAG	8600467|1|CTAAATAATTTAG	8600487|1|CTAACAAAATTAG	8600487|-1|CTAATTTTGTTAG
Chitinophaga_pinensis_DSM_2588	CPIN_RS34025	DNA polymerase IV	8601924|-1|CTAATTTTATTAG	8601943|1|CTAAATTTATTAG	8601924|1|CTAATAAAATTAG	8601943|-1|CTAATAAATTTAG
Chitinophaga_pinensis_isolate_3_chromosome_1	FN845_RS02040	Y-family DNA polymerase	508483|1|CTAATATAATTAG	508483|-1|CTAATTATATTAG	508461|1|CCAATTTATTTAG	508461|-1|CTAAATAAATTGG
Chitinophaga_pinensis_isolate_3_chromosome_1	FN845_RS03265	recombinase RecA	807966|-1|CTAATTTTTTTAG	807966|1|CTAAAAAAATTAG
Chitinophaga_pinensis_isolate_3_chromosome_1	FN845_RS05700	PA0069 family radical SAM protein	1369237|1|CTAAAATAATTAG	1369216|-1|CTAAATTAATTAG	1369216|1|CTAATTAATTTAG	1369237|-1|CTAATTATTTTAG
Chitinophaga_pinensis_isolate_3_chromosome_1	FN845_RS08355	DNA polymerase IV	2033332|-1|CTAATTTATTTAG	2033332|1|CTAAATAAATTAG
Chitinophaga_pinensis_isolate_3_chromosome_1	FN845_RS08370	helix-turn-helix domain-containing protein	2034762|1|CTAAATTATTTAG	2034762|-1|CTAAATAATTTAG	2034739|-1|CTAACAAAATTAG	2034739|1|CTAATTTTGTTAG
Chitinophaga_pinensis_isolate_3_chromosome_1	FN845_RS14180	type IIA DNA topoisomerase subunit B	3556683|1|CTAAAAGATTTAG	3556683|-1|CTAAATCTTTTAG
Chitinophaga_pinensis_isolate_3_chromosome_1	FN845_RS18380	translesion error-prone DNA polymerase V autoproteolytic subunit	4581536|1|CTAATATTTTTAG	4581536|-1|CTAAAAATATTAG	4581558|-1|CTAATTTCTTTAG	4581558|1|CTAAAGAAATTAG
Chitinophaga_pinensis_isolate_3_chromosome_1	FN845_RS24495	DNA repair protein RadC	6060319|-1|CTAAAATATTTAG	6060319|1|CTAAATATTTTAG
Chitinophaga_sp_1310	HF329_RS20375	helix-turn-helix domain-containing protein	5343345|-1|CTAAATTATTTAG	5343345|1|CTAAATAATTTAG	5343365|1|CTAACAAAATTAG	5343365|-1|CTAATTTTGTTAG
Chitinophaga_sp_1310	HF329_RS23690	PA0069 family radical SAM protein	6147919|-1|CTAAAATATTTAG	6147919|1|CTAAATATTTTAG
Chitinophaga_sp_XS-30	FW415_RS02405	PA0069 family radical SAM protein	589843|-1|CTAAAATTATTAG	589864|1|CTAAATTTATTAG	589843|1|CTAATAATTTTAG	589864|-1|CTAATAAATTTAG
Chitinophaga_sp_XS-30	FW415_RS04665	recombinase RecA	1105395|1|CTAAATTTTTTAG	1105395|-1|CTAAAAAATTTAG	1105365|-1|CTAATATTAATAG	1105365|1|CTATTAATATTAG
Chitinophaga_sp_XS-30	FW415_RS08130	DNA polymerase IV	1969611|1|CTAAAATAATTAG	1969611|-1|CTAATTATTTTAG	1969630|-1|CTAACATTTTTAG	1969630|1|CTAAAAATGTTAG
Chitinophaga_sp_XS-30	FW415_RS08145	helix-turn-helix domain-containing protein	1971023|-1|CTAAATTATTTAG	1971023|1|CTAAATAATTTAG	1971000|-1|CTAACAAAATTAG	1971000|1|CTAATTTTGTTAG
Chitinophaga_sp_XS-30	FW415_RS18610	type IIA DNA topoisomerase subunit B	4602597|-1|CTAAAAGATTTAG	4602597|1|CTAAATCTTTTAG
Chitinophaga_sp_XS-30	FW415_RS19730	Error-prone repair protein ImuA	4879055|1|CTAATTTTTTTAG	4879055|-1|CTAAAAAAATTAG
Chitinophaga_sp_XS-30	FW415_RS23250	DNA repair protein RadC	5778223|-1|CCAAATTTTTTAG	5778246|-1|CTAATTTGTTTAG	5778223|1|CTAAAAAATTTGG	5778246|1|CTAAACAAATTAG
Chryseobacterium_sp_NEB161	HER18_RS06225	recombinase family protein	1341343|-1|TTAAAAATATTAG	1341343|1|CTAATATTTTTAA
Chryseobacterium_sp_NEB161	HER18_RS14930	DNA helicase RecQ	3170746|1|CTAAAATATTTAG	3170746|-1|CTAAATATTTTAG
Chryseolinea_soli_strain_KIS68-18	D4L85_RS08275	PA0069 family radical SAM protein	1918151|1|CTAATTTATTTAG	1918151|-1|CTAAATAAATTAG	1918173|1|CTAACAATATTAG	1918173|-1|CTAATATTGTTAG
Chryseolinea_soli_strain_KIS68-18	D4L85_RS13120	DNA polymerase IV	3046544|1|CTAAAATTATTAG	3046577|1|CTAATTTTTTTAG	3046544|-1|CTAATAATTTTAG	3046577|-1|CTAAAAAAATTAG
Chryseolinea_soli_strain_KIS68-18	D4L85_RS25675	Error-prone repair protein ImuA	6133946|1|CTAATTTAATTAG	6133946|-1|CTAATTAAATTAG	6133967|-1|CTAATATTAATAG	6133967|1|CTATTAATATTAG
Cytophaga_hutchinsonii_ATCC_33406	CHU_RS01185	putative DNA modification/repair radical SAM protein	278966|-1|CTAATATATTTAG	278966|1|CTAAATATATTAG
Cytophaga_hutchinsonii_ATCC_33406	CHU_RS09195	helix-turn-helix domain-containing protein	2201317|1|CCAAATTTTTTAG	2201277|1|TTAATATTTTTAG	2201317|-1|CTAAAAAATTTGG	2201277|-1|CTAAAAATATTAA
Cytophaga_hutchinsonii_ATCC_33406	CHU_RS14955	translesion error-prone DNA polymerase V autoproteolytic subunit	3514327|1|CTAATTTTATTAG	3514347|-1|CTAATTTATTTAG	3514327|-1|CTAATAAAATTAG	3514347|1|CTAAATAAATTAG
Cytophaga_hutchinsonii_ATCC_33406	CHU_RS17895	single-stranded DNA-binding protein	4257928|1|TTAAAATTTTTAG	4257928|-1|CTAAAAATTTTAA
Dokdonia_donghaensis_DSW-1	I597_RS05040	putative DNA modification/repair radical SAM protein	1163280|-1|TTAGGAATATTTCCATA	1163280|1|TATGGAAATATTCCTAA	1163299|1|ATAAGATAAATTCCTAA
Dokdonia_donghaensis_DSW-1	I597_RS10535	GIY-YIG nuclease family protein	2395558|1|TTAGGAATTATTCCTAA	2395558|-1|TTAGGAATAATTCCTAA
Dokdonia_sp_4H-3-7-5	KRODI_RS08240	DNA polymerase IV	1874554|-1|ATAGGAATATTTCCATA	1874535|1|TATAGAATTAATCCAAA	1874554|1|TATGGAAATATTCCTAT	1874535|-1|TTTGGATTAATTCTATA
Dokdonia_sp_4H-3-7-5	KRODI_RS11710	ATP-dependent helicase	2636497|-1|GTAGGATAAAATCCAAA	2636478|1|ATAGGAAATTATTCATA
Dokdonia_sp_4H-3-7-5	KRODI_RS11715	GIY-YIG nuclease family protein	2636497|-1|GTAGGATAAAATCCAAA	2636478|1|ATAGGAAATTATTCATA
Dokdonia_sp_4H-3-7-5	KRODI_RS13595	GIY-YIG nuclease family protein	3060195|1|TTAGGAATTATTCCTAA	3060195|-1|TTAGGAATAATTCCTAA
Dokdonia_sp_Dokd-P16	DCS32_RS13735	GIY-YIG nuclease family protein	3090972|-1|TTAGGAATTATTCCTAA	3090972|1|TTAGGAATAATTCCTAA
Dokdonia_sp_Dokd-P16	DCS32_RS15400	DNA polymerase IV	3457533|1|TATGGAAATATTCCAAA	3457533|-1|TTTGGAATATTTCCATA	3457514|1|TTTAGATTTTTTCCAAA	3457514|-1|TTTGGAAAAAATCTAAA
Dokdonia_sp_Dokd-P16	DCS32_RS15925	GIY-YIG nuclease family protein	3597585|1|ATAGGATAAAATCCAAA	3597585|-1|TTTGGATTTTATCCTAT	3597604|-1|ATAGGAAATTATTCATA
Dyadobacter_fermentans_DSM_18053	DFER_RS24510	DNA polymerase IV	5947423|1|AAAGGAATTATTCCAAA	5947382|1|AATGGATTTATTCCAAA	5947382|-1|TTTGGAATAAATCCATT	5947423|-1|TTTGGAATAATTCCTTT	5947363|-1|TTTGAAAAAAATCCAAA	5947401|-1|AATGGATATGATCCATA	5947363|1|TTTGGATTTTTTTCAAA
Dyadobacter_fermentans_DSM_18053	DFER_RS24515	LexA family transcriptional regulator	5947423|1|AAAGGAATTATTCCAAA	5947382|1|AATGGATTTATTCCAAA	5947382|-1|TTTGGAATAAATCCATT	5947423|-1|TTTGGAATAATTCCTTT	5947363|-1|TTTGAAAAAAATCCAAA	5947401|-1|AATGGATATGATCCATA	5947363|1|TTTGGATTTTTTTCAAA
Euzebyella_marina_strain_RN62	D1013_RS01810	PA0069 family radical SAM protein	430538|1|ATTGGATTTATTCCATA	430557|-1|TTAGGATTTATTCCAAA	430538|-1|TATGGAATAAATCCAAT	430557|1|TTTGGAATAAATCCTAA
Euzebyella_marina_strain_RN62	D1013_RS12655	LexA family transcriptional regulator	2937498|-1|ATTGGAATATTTCCAAA	2937498|1|TTTGGAAATATTCCAAT	2937521|-1|TATGGAAATAATCCAAA	2937539|1|TTAGGATTTATTCCATA	2937521|1|TTTGGATTATTTCCATA	2937539|-1|TATGGAATAAATCCTAA	2937558|-1|GTTGTAATTATTCCAAA
Euzebyella_marina_strain_RN62	D1013_RS12660	putative DNA modification/repair radical SAM protein	2937498|-1|ATTGGAATATTTCCAAA	2937498|1|TTTGGAAATATTCCAAT	2937521|-1|TATGGAAATAATCCAAA	2937539|1|TTAGGATTTATTCCATA	2937521|1|TTTGGATTATTTCCATA	2937539|-1|TATGGAATAAATCCTAA	2937558|-1|GTTGTAATTATTCCAAA
Euzebyella_marina_strain_RN62	D1013_RS18575	DNA polymerase IV	4330327|1|ATTGGAATTATTCCATA	4330327|-1|TATGGAATAATTCCAAT	4330308|1|GAAGGAAATAATCCAAA
Filimonas_lacunae_strain_NBRC_104114	FLA_RS02735	helix-turn-helix domain-containing protein	662489|-1|CTAACTAATTTAG	662489|1|CTAAATTAGTTAG
Filimonas_lacunae_strain_NBRC_104114	FLA_RS03950	type IIA DNA topoisomerase subunit B	933390|-1|CTAACTTTTTTAG	933390|1|CTAAAAAAGTTAG
Filimonas_lacunae_strain_NBRC_104114	FLA_RS12300	DNA polymerase IV	3080173|1|CTATATTATTTAG	3080173|-1|CTAAATAATATAG
Filimonas_lacunae_strain_NBRC_104114	FLA_RS28030	recombinase RecA	7095331|-1|CTAACTTATTTAG	7095331|1|CTAAATAAGTTAG
Flagellimonas_maritima_strain_HME9304	HME9304_RS02915	DNA polymerase IV	654480|-1|ATTGGAAATATTCCATA	654480|1|TATGGAATATTTCCAAT	654461|-1|TTAGGATATTTTCCATT	654461|1|AATGGAAAATATCCTAA
Flagellimonas_maritima_strain_HME9304	HME9304_RS08265	PA0069 family radical SAM protein	1869603|-1|ATTGGATTTATTCCAAA	1869584|1|ATTGGAAATTATCCATA	1869603|1|TTTGGAATAAATCCAAT	1869584|-1|TATGGATAATTTCCAAT
Flagellimonas_maritima_strain_HME9304	HME9304_RS08890	DNA polymerase IV	1997547|1|ATTGGAATTAATCCAAA	1997547|-1|TTTGGATTAATTCCAAT	1997566|1|ATAGGATTATTTCCATA	1997566|-1|TATGGAAATAATCCTAT
Flagellimonas_maritima_strain_HME9304	HME9304_RS15960	LexA family transcriptional regulator	3584793|-1|TTTGGAAATATTCCAAA	3584793|1|TTTGGAATATTTCCAAA	3584816|-1|AATGGAAATAATCCAAA	3584834|1|TAAGGAATATTTCCATA	3584816|1|TTTGGATTATTTCCATT	3584834|-1|TATGGAAATATTCCTTA	3584853|-1|CTTGTAATTAATCCAAA
Flagellimonas_maritima_strain_HME9304	HME9304_RS15965	putative DNA modification/repair radical SAM protein	3584793|-1|TTTGGAAATATTCCAAA	3584793|1|TTTGGAATATTTCCAAA	3584816|-1|AATGGAAATAATCCAAA	3584834|1|TAAGGAATATTTCCATA	3584816|1|TTTGGATTATTTCCATT	3584834|-1|TATGGAAATATTCCTTA	3584853|-1|CTTGTAATTAATCCAAA
Flavihumibacter_sp_SB-02	GLV81_RS03600	Y-family DNA polymerase	828071|-1|CTAAATTATTTAG	828071|1|CTAAATAATTTAG	828048|-1|CTCAAATAATTAG
Flavihumibacter_sp_SB-02	GLV81_RS03605	translesion error-prone DNA polymerase V autoproteolytic subunit	828071|-1|CTAAATTATTTAG	828071|1|CTAAATAATTTAG	828048|-1|CTCAAATAATTAG
Flavihumibacter_sp_SB-02	GLV81_RS07995	type IIA DNA topoisomerase subunit B	1854919|-1|CTAAAATTTTTAG	1854919|1|CTAAAAATTTTAG
Flavihumibacter_sp_SB-02	GLV81_RS11230	helix-turn-helix domain-containing protein	2582930|-1|CCAAAAAATTTAG	2582930|1|CTAAATTTTTTGG	2582948|1|CAAATATTTTTAG
Flavihumibacter_sp_SB-02	GLV81_RS18835	recombinase RecA	4337740|1|CTAACATTTTTAG	4337740|-1|CTAAAAATGTTAG
Flavisolibacter_ginsenosidimutans_strain_Gsoil_636	FSB75_RS03765	type IIA DNA topoisomerase subunit B	913336|1|CTAAAATAATTAG	913336|-1|CTAATTATTTTAG
Flavisolibacter_ginsenosidimutans_strain_Gsoil_636	FSB75_RS04140	TIGR03915 family putative DNA repair protein	1000296|-1|CTAAAATATATAG	1000296|1|CTATATATTTTAG
Flavisolibacter_ginsenosidimutans_strain_Gsoil_636	FSB75_RS09105	GIY-YIG nuclease family protein	2217532|1|CCAAAAATTTTAG	2217532|-1|CTAAAATTTTTGG
Flavisolibacter_ginsenosidimutans_strain_Gsoil_636	FSB75_RS18610	translesion error-prone DNA polymerase V autoproteolytic subunit	4361624|-1|CTAACTAATTTAG	4361624|1|CTAAATTAGTTAG	4361647|-1|CTAAATTCGTTAG
Flavisolibacter_ginsenosidimutans_strain_Gsoil_636	FSB75_RS19890	helix-turn-helix domain-containing protein	4674009|1|CTAATTTATTTAG	4674009|-1|CTAAATAAATTAG	4673986|1|CTAAGTTATTTAG	4673986|-1|CTAAATAACTTAG
Flavisolibacter_tropicus_strain_LCS9	SY85_RS04195	type IIA DNA topoisomerase subunit B	1041272|1|CTAATTTTTTTAG	1041272|-1|CTAAAAAAATTAG
Flavisolibacter_tropicus_strain_LCS9	SY85_RS08930	helix-turn-helix domain-containing protein	2129922|1|CTAATTTATTTAG	2129945|1|CTAATTTATTTAG	2129922|-1|CTAAATAAATTAG	2129945|-1|CTAAATAAATTAG
Flavisolibacter_tropicus_strain_LCS9	SY85_RS09560	DNA repair protein RecN	2280318|-1|CTAAAATATTTAG	2280318|1|CTAAATATTTTAG
Flavisolibacter_tropicus_strain_LCS9	SY85_RS15535	recombinase RecA	3684914|-1|CTAAAATCATTAG	3684914|1|CTAATGATTTTAG
Flavisolibacter_tropicus_strain_LCS9	SY85_RS21460	DNA polymerase IV	5014201|1|CTAAAATAATTAG	5014201|-1|CTAATTATTTTAG	5014225|1|CTAAAAAGTTTAG	5014225|-1|CTAAACTTTTTAG
Flavisolibacter_tropicus_strain_LCS9	SY85_RS22660	GIY-YIG nuclease family protein	5313972|1|CTAAAATATTTAG	5313972|-1|CTAAATATTTTAG
Flavobacteriaceae_bacterium_F202Z8	FGM00_07785	LexA family transcriptional regulator	1897448|-1|TATGGAAATATTCCATA	1897448|1|TATGGAATATTTCCATA	1897425|-1|TTTGGATATAATCCATA	1897425|1|TATGGATTATATCCAAA
Flavobacteriaceae_bacterium_F202Z8	FGM00_07790	putative DNA modification/repair radical SAM protein	1897448|-1|TATGGAAATATTCCATA	1897448|1|TATGGAATATTTCCATA	1897466|1|TTAGGAATATTTCCATA	1897425|-1|TTTGGATATAATCCATA	1897425|1|TATGGATTATATCCAAA	1897466|-1|TATGGAAATATTCCTAA	1897485|-1|TATGTAATTAATCCAAA	1897485|1|TTTGGATTAATTACATA
Flavobacteriaceae_bacterium_F202Z8	FGM00_10885	GIY-YIG nuclease family protein	2620950|1|AATGGAATTAATCCATA	2620950|-1|TATGGATTAATTCCATT	2620969|-1|CATGGAATATATCCAAA	2620969|1|TTTGGATATATTCCATG
Flavobacteriaceae_bacterium_F202Z8	FGM00_15025	DNA polymerase IV	3577087|-1|ATAGGAATAATTCCATA	3577106|-1|ATTGGATATAATCCAAA	3577106|1|TTTGGATTATATCCAAT	3577087|1|TATGGAATTATTCCTAT
Flavobacteriaceae_bacterium_F202Z8	FGM00_16135	PA0069 family radical SAM protein	3849481|-1|ATTGGATAAATTCCATA	3849481|1|TATGGAATTTATCCAAT	3849462|1|ATTGGACATAATCCAAA	3849462|-1|TTTGGATTATGTCCAAT
Gramella_flava_JLT2011	GRFL_RS06435	PA0069 family radical SAM protein	1509802|-1|ATTGGAAAAAATCCATA	1509802|1|TATGGATTTTTTCCAAT	1509821|1|AAAGGAAATATTCCTAA	1509821|-1|TTAGGAATATTTCCTTT
Gramella_flava_JLT2011	GRFL_RS10530	putative DNA modification/repair radical SAM protein	2393579|1|TTAGGAATTGTTCCAAA	2393561|1|ATTGGAGTTTTTCCAAA	2393561|-1|TTTGGAAAAACTCCAAT	2393579|-1|TTTGGAACAATTCCTAA
Gramella_fulva_strain_SH35	C7S20_RS06175	recombinase RecA	1340414|-1|ATTGGAATATTTCCAAA	1340414|1|TTTGGAAATATTCCAAT
Gramella_fulva_strain_SH35	C7S20_RS16940	GIY-YIG nuclease family protein	3774535|1|ATTGGAATGAATCCATT	3774535|-1|AATGGATTCATTCCAAT	3774554|-1|ATGGGATATTTTCCATT
Hymenobacter_jejuensis_strain_17J68-5	FHG12_RS02595	translesion error-prone DNA polymerase V autoproteolytic subunit	684830|1|CTAATTTTTTTAG	684830|-1|CTAAAAAAATTAG	684975|1|CCAATTTTTTTAG	684975|-1|CTAAAAAAATTGG
Hymenobacter_jejuensis_strain_17J68-5	FHG12_RS03945	DNA repair protein RecN	1013706|-1|CTAATTTTATTAG	1013706|1|CTAATAAAATTAG
Hymenobacter_jejuensis_strain_17J68-5	FHG12_RS04785	putative DNA modification/repair radical SAM protein	1220510|1|CTAATTTTTTTAG	1220510|-1|CTAAAAAAATTAG
Hymenobacter_jejuensis_strain_17J68-5	FHG12_RS18940	type IIA DNA topoisomerase subunit B	4607309|1|CCAATTTTATTAG	4607309|-1|CTAATAAAATTGG
Hymenobacter_oligotrophus_strain_sh-6	D3Y59_RS03355	helix-turn-helix domain-containing protein	804021|1|CTAATTGAATTAG	804021|-1|CTAATTCAATTAG
Hymenobacter_oligotrophus_strain_sh-6	D3Y59_RS04655	type IIA DNA topoisomerase subunit B	1111052|1|CCAATTTTATTAG	1111052|-1|CTAATAAAATTGG
Hymenobacter_oligotrophus_strain_sh-6	D3Y59_RS07655	translesion error-prone DNA polymerase V autoproteolytic subunit	1792132|1|CTAATATTTTTAG	1791990|1|CTAAATTTTTTAG	1792132|-1|CTAAAAATATTAG	1791990|-1|CTAAAAAATTTAG
Hymenobacter_oligotrophus_strain_sh-6	D3Y59_RS09625	putative DNA modification/repair radical SAM protein	2251008|1|CTAATTTTTTTAG	2251008|-1|CTAAAAAAATTAG
Hymenobacter_oligotrophus_strain_sh-6	D3Y59_RS15445	single-stranded DNA-binding protein	3590839|1|CTAAAATTATTAG	3590839|-1|CTAATAATTTTAG
Hymenobacter_oligotrophus_strain_sh-6	D3Y59_RS16630	recombinase RecA	3856389|-1|CTAATAGTTTTAG	3856389|1|CTAAAACTATTAG
Hymenobacter_russus_strain_BT18	HER32_RS02265	helix-turn-helix domain-containing protein	522492|-1|CTAATTGAATTAG	522517|-1|ATAAAATTTTTAG	522492|1|CTAATTCAATTAG
Hymenobacter_russus_strain_BT18	HER32_RS07180	Holliday junction branch migration DNA helicase RuvB	1717835|-1|CCAATTTATTTAG	1717835|1|CTAAATAAATTGG
Hymenobacter_russus_strain_BT18	HER32_RS07325	recombinase RecA	1748997|1|CCAAAAATTTTAG	1749035|1|CGAATTTTTTTAG	1748997|-1|CTAAAATTTTTGG
Hymenobacter_russus_strain_BT18	HER32_RS13030	single-stranded DNA-binding protein	3037140|1|CTAATATAATTAG	3037140|-1|CTAATTATATTAG	3037114|1|CCAAAAATATTAG	3037114|-1|CTAATATTTTTGG
Hymenobacter_russus_strain_BT18	HER32_RS14700	putative DNA modification/repair radical SAM protein	3418828|-1|CTAATTTCATTAG	3418828|1|CTAATGAAATTAG
Hymenobacter_russus_strain_BT18	HER32_RS17225	translesion error-prone DNA polymerase V autoproteolytic subunit	4006744|1|CTAATATTTTTAG	4006744|-1|CTAAAAATATTAG	4006598|-1|CCAATTTTGTTAG
Hymenobacter_sedentarius_complete_genome	AUC43_RS00575	putative DNA modification/repair radical SAM protein	138401|-1|CCAAAAAAATTAG	138401|1|CTAATTTTTTTGG
Hymenobacter_sedentarius_complete_genome	AUC43_RS06365	recombinase RecA	1543897|-1|CTAAAATTTTTAG	1543897|1|CTAAAAATTTTAG
Hymenobacter_sedentarius_complete_genome	AUC43_RS14720	type IIA DNA topoisomerase subunit B	3577475|1|CTAATTTATTTAG	3577475|-1|CTAAATAAATTAG
Hymenobacter_sedentarius_complete_genome	AUC43_RS15415	translesion error-prone DNA polymerase V autoproteolytic subunit	3737745|-1|CTAACATTATTAG	3737745|1|CTAATAATGTTAG
Hymenobacter_sp_APR13	N008_RS04560	putative DNA modification/repair radical SAM protein	1090946|-1|CCAATAAAATTAG	1090946|1|CTAATTTTATTGG
Hymenobacter_sp_APR13	N008_RS05865	single-stranded DNA-binding protein	1392695|1|CTAATTTTATTAG	1392695|-1|CTAATAAAATTAG
Hymenobacter_sp_APR13	N008_RS11660	recombinase RecA	2773752|-1|CCAAATATTTTAG	2773714|-1|CGAATTTTTTTAG	2773752|1|CTAAAATATTTGG
Hymenobacter_sp_APR13	N008_RS15955	helix-turn-helix domain-containing protein	3837278|-1|CTAATTGAATTAG	3837278|1|CTAATTCAATTAG
Hymenobacter_sp_APR13	N008_RS16605	translesion error-prone DNA polymerase V autoproteolytic subunit	3992331|-1|CTAAAATAATTAG	3992331|1|CTAATTATTTTAG	3992307|1|CTATTATTTTTAG	3992307|-1|CTAAAAATAATAG
Hymenobacter_sp_APR13	N008_RS17470	translesion error-prone DNA polymerase V autoproteolytic subunit	4192329|-1|CTAAAATAATTAG	4192329|1|CTAATTATTTTAG	4192163|-1|CTAACATAAATAG
Hymenobacter_sp_BT182	GUY19_RS03640	DNA gyrase/topoisomerase IV subunit A	813046|1|CTAATTTTTTTAG	813046|-1|CTAAAAAAATTAG	813079|1|CTCAAATAATTAG
Hymenobacter_sp_BT182	GUY19_RS03655	type IIA DNA topoisomerase subunit B	817167|1|CCAATAATTTTAG	817167|-1|CTAAAATTATTGG
Hymenobacter_sp_BT182	GUY19_RS07255	translesion error-prone DNA polymerase V autoproteolytic subunit	1660144|1|CTAATTTTTTTAG	1660144|-1|CTAAAAAAATTAG	1660286|1|CTAACATTTTTAG	1660286|-1|CTAAAAATGTTAG
Hymenobacter_sp_BT182	GUY19_RS08670	DNA repair protein RecN	1972718|1|CTAAATGATTTAG	1972718|-1|CTAAATCATTTAG
Hymenobacter_sp_BT182	GUY19_RS09555	putative DNA modification/repair radical SAM protein	2188986|1|CTAATTTTTTTAG	2188986|-1|CTAAAAAAATTAG
Hymenobacter_sp_DG01	FGZ14_RS03445	helix-turn-helix domain-containing protein	820582|1|CTAATTGAATTAG	820582|-1|CTAATTCAATTAG
Hymenobacter_sp_DG01	FGZ14_RS09365	translesion error-prone DNA polymerase V autoproteolytic subunit	2238004|-1|CTAATATAATTAG	2238004|1|CTAATTATATTAG	2238150|1|CCAATATTTTTAG	2238150|-1|CTAAAAATATTGG
Hymenobacter_sp_DG01	FGZ14_RS11810	putative DNA modification/repair radical SAM protein	2809744|1|CTAATTTCTTTAG	2809744|-1|CTAAAGAAATTAG
Hymenobacter_sp_DG01	FGZ14_RS13190	single-stranded DNA-binding protein	3108846|-1|CCAAATATATTAG	3108846|1|CTAATATATTTGG	3108813|1|CTAACTACATTAG
Hymenobacter_sp_DG01	FGZ14_RS19140	recombinase RecA	4482527|-1|CCAAAAATTTTAG	4482489|-1|CGAATTTTTTTAG	4482527|1|CTAAAATTTTTGG
Hymenobacter_sp_DG25A	AM218_RS01300	recombinase RecA	302328|1|CTAAATTTTTTAG	302328|-1|CTAAAAAATTTAG	302290|-1|CGAATTTTTTTAG
Hymenobacter_sp_DG25A	AM218_RS01425	Holliday junction branch migration DNA helicase RuvB	330067|-1|CCAATTTAATTAG	330067|1|CTAATTAAATTGG
Hymenobacter_sp_DG25A	AM218_RS05165	helix-turn-helix domain-containing protein	1201026|1|CTAAATGAATTAG	1201026|-1|CTAATTCATTTAG	1201001|1|CAAAAATTATTAG
Hymenobacter_sp_DG25A	AM218_RS06490	type IIA DNA topoisomerase subunit B	1501784|1|CTATATTTTTTAG	1501784|-1|CTAAAAAATATAG
Hymenobacter_sp_DG25A	AM218_RS09125	translesion error-prone DNA polymerase V autoproteolytic subunit	2138216|-1|CTAAATTAATTAG	2138216|1|CTAATTAATTTAG	2138360|-1|CTAAAAAGTTTAG	2138360|1|CTAAACTTTTTAG
Hymenobacter_sp_DG25A	AM218_RS11010	putative DNA modification/repair radical SAM protein	2577615|1|CTAAATTTTTTAG	2577615|-1|CTAAAAAATTTAG
Hymenobacter_sp_DG25A	AM218_RS12295	single-stranded DNA-binding protein	2870752|-1|CCAATATAATTAG	2870752|1|CTAATTATATTGG	2870780|-1|CCAATAAAGTTAG
Hymenobacter_sp_HDW8	G7064_RS02345	helix-turn-helix domain-containing protein	534843|-1|CTAATTGAATTAG	534843|1|CTAATTCAATTAG
Hymenobacter_sp_HDW8	G7064_RS08370	Holliday junction branch migration DNA helicase RuvB	2036123|-1|CTAATATAATTAG	2036123|1|CTAATTATATTAG
Lutibacter_profundi_strain_LP1	Lupro_RS11840	translesion error-prone DNA polymerase V autoproteolytic subunit	2690135|-1|CTAATTTTTTTAG	2690135|1|CTAAAAAAATTAG
Maribacter_cobaltidurans_strain_B1	CJ263_RS05715	DNA polymerase IV	1343814|-1|TATGGATTTATTCCATA	1343833|1|ATTGGAAATATTCCATT	1343814|1|TATGGAATAAATCCATA	1343833|-1|AATGGAATATTTCCAAT
Maribacter_cobaltidurans_strain_B1	CJ263_RS07370	PA0069 family radical SAM protein	1689045|1|ATTGGATTTATTCCAAA	1689064|-1|ATTGGATTTATTCCATA	1689045|-1|TTTGGAATAAATCCAAT	1689064|1|TATGGAATAAATCCAAT
Maribacter_cobaltidurans_strain_B1	CJ263_RS18445	putative DNA modification/repair radical SAM protein	4109966|1|TTTGGAAATAATCCATA	4109943|1|TATGGAAATAATCCATA	4109966|-1|TATGGATTATTTCCAAA	4109943|-1|TATGGATTATTTCCATA	4109925|-1|TTAGGAATATATCCATA	4109925|1|TATGGATATATTCCTAA	4109906|1|TATGTAATTAATCCAAA	4109906|-1|TTTGGATTAATTACATA
Maribacter_sp_1_2014MBL_MicDiv	YQ22_RS09160	PA0069 family radical SAM protein	2184451|-1|TTAGGATTTAATCCAAA	2184432|1|TTAGGATTTAATCCATA	2184451|1|TTTGGATTAAATCCTAA	2184432|-1|TATGGATTAAATCCTAA
Maribacter_sp_1_2014MBL_MicDiv	YQ22_RS10215	DNA polymerase IV	2424688|1|ATTGGAAATAATCCATA	2424688|-1|TATGGATTATTTCCAAT	2424669|-1|TTAGGATTATTTCCATT	2424669|1|AATGGAAATAATCCTAA
Maribacter_sp_1_2014MBL_MicDiv	YQ22_RS18365	LexA family transcriptional regulator	4320066|-1|TATGGAAATAATCCAAA	4320084|1|TTAGGAATATTTCCATA	4320066|1|TTTGGATTATTTCCATA	4320043|-1|ATTGGATATAATCCATA	4320084|-1|TATGGAAATATTCCTAA	4320043|1|TATGGATTATATCCAAT	4320103|-1|TTTGTAATTAATCCAAA	4320103|1|TTTGGATTAATTACAAA
Maribacter_sp_1_2014MBL_MicDiv	YQ22_RS18370	putative DNA modification/repair radical SAM protein	4320066|-1|TATGGAAATAATCCAAA	4320084|1|TTAGGAATATTTCCATA	4320066|1|TTTGGATTATTTCCATA	4320043|-1|ATTGGATATAATCCATA	4320084|-1|TATGGAAATATTCCTAA	4320043|1|TATGGATTATATCCAAT	4320103|-1|TTTGTAATTAATCCAAA	4320103|1|TTTGGATTAATTACAAA
Maribacter_sp_HTCC2170	FB2170_RS05340	DNA polymerase IV	1187179|-1|ATAGGAAATATTCCATA	1187198|-1|TTTGGATATAATCCAAA	1187198|1|TTTGGATTATATCCAAA	1187179|1|TATGGAATATTTCCTAT
Maribacter_sp_HTCC2170	FB2170_RS06315	PA0069 family radical SAM protein	1414564|1|ATAGGATTTATTCCAAA	1414583|-1|ATAGGAAATAATCCATA	1414564|-1|TTTGGAATAAATCCTAT	1414583|1|TATGGATTATTTCCTAT
Maribacter_sp_HTCC2170	FB2170_RS13095	LexA family transcriptional regulator	2992259|-1|TTTGGAAATAATCCAAA	2992259|1|TTTGGATTATTTCCAAA	2992281|1|TTAGGAATATTTCCATA	2992299|1|TTAGGAATATATCCATA	2992281|-1|TATGGAAATATTCCTAA	2992299|-1|TATGGATATATTCCTAA	2992318|-1|TTAGTATATAATCCAAA
Maribacter_sp_MJ134	EJ994_RS04170	putative DNA modification/repair radical SAM protein	958094|1|TATGGAAATATTCCAAA	958094|-1|TTTGGAATATTTCCATA	958117|1|TTTGGATATAATCCATA	958076|-1|TTAGGAATATATCCATA	958117|-1|TATGGATTATATCCAAA	958076|1|TATGGATATATTCCTAA
Maribacter_sp_MJ134	EJ994_RS04175	LexA family transcriptional regulator	958094|1|TATGGAAATATTCCAAA	958094|-1|TTTGGAATATTTCCATA	958117|1|TTTGGATATAATCCATA	958076|-1|TTAGGAATATATCCATA	958117|-1|TATGGATTATATCCAAA	958076|1|TATGGATATATTCCTAA
Maribacter_sp_MJ134	EJ994_RS11310	DNA polymerase IV	2626481|-1|ATAGGAATTATTCCATA	2626500|-1|ATTGGAAATAATCCAAA	2626500|1|TTTGGATTATTTCCAAT	2626481|1|TATGGAATAATTCCTAT
Maribacter_sp_MJ134	EJ994_RS12360	PA0069 family radical SAM protein	2863859|1|ATTGGATTTATTCCAAA	2863878|-1|ATTGGATAAATTCCATA	2863859|-1|TTTGGAATAAATCCAAT	2863878|1|TATGGAATTTATCCAAT
Maribacter_sp_MJ134	EJ994_RS14085	SOS response-associated peptidase	3254743|1|TATGGAAATATTCCAAA	3254743|-1|TTTGGAATATTTCCATA	3254724|-1|ATAGGAATATATCCAAT	3254724|1|ATTGGATATATTCCTAT
Maribacter_sp_T28	BTR34_RS09240	PA0069 family radical SAM protein	2159546|-1|TTAGGATTTTATCCAAA	2159527|1|ATAGGATAATTTCCATA	2159546|1|TTTGGATAAAATCCTAA	2159527|-1|TATGGAAATTATCCTAT
Maribacter_sp_T28	BTR34_RS10310	DNA polymerase IV	2406835|1|ATTGGAAAAATTCCATA	2406835|-1|TATGGAATTTTTCCAAT	2406816|-1|TTAGGATTATTTCCAAT	2406816|1|ATTGGAAATAATCCTAA
Maribacter_sp_T28	BTR34_RS18040	LexA family transcriptional regulator	4183356|-1|TTTGGAAATAATCCATA	4183379|1|ATTGGATTATTTCCATA	4183356|1|TATGGATTATTTCCAAA	4183379|-1|TATGGAAATAATCCAAT	4183397|1|TTAGGAATATATCCATA	4183397|-1|TATGGATATATTCCTAA	4183416|-1|TTTGTAATTAATCCAAA	4183416|1|TTTGGATTAATTACAAA
Maribacter_sp_T28	BTR34_RS18045	putative DNA modification/repair radical SAM protein	4183356|-1|TTTGGAAATAATCCATA	4183379|1|ATTGGATTATTTCCATA	4183356|1|TATGGATTATTTCCAAA	4183379|-1|TATGGAAATAATCCAAT	4183397|1|TTAGGAATATATCCATA	4183397|-1|TATGGATATATTCCTAA	4183416|-1|TTTGTAATTAATCCAAA	4183416|1|TTTGGATTAATTACAAA
Marivirga_tractuosa_DSM_4126	FTRAC_RS01860	DNA polymerase IV	476007|1|CTAATTTTATTAG	476007|-1|CTAATAAAATTAG	475977|1|CTAAATTATTTAG	475977|-1|CTAAATAATTTAG
Marivirga_tractuosa_DSM_4126	FTRAC_RS09920	PA0069 family radical SAM protein	2364956|1|CTAATATTTTTAG	2364956|-1|CTAAAAATATTAG
Marivirga_tractuosa_DSM_4126	FTRAC_RS16745	Holliday junction branch migration DNA helicase RuvB	3952642|1|CTACAAATATTAG	3952642|-1|CTAATATTTGTAG
Mucilaginibacter_ginsenosidivorans_strain_Gsoil_3017	FRZ54_RS09800	recombinase RecA	2144764|1|CTAATTTTTTTAG	2144764|-1|CTAAAAAAATTAG
Mucilaginibacter_ginsenosidivorans_strain_Gsoil_3017	FRZ54_RS18420	DNA polymerase IV	4044322|1|CTAATTTTTTTAG	4044322|-1|CTAAAAAAATTAG
Mucilaginibacter_ginsenosidivorax_strain_KHI28	FSB76_RS03030	GIY-YIG nuclease family protein	724755|1|CTAAAATAATTAG	724755|-1|CTAATTATTTTAG
Mucilaginibacter_ginsenosidivorax_strain_KHI28	FSB76_RS12875	DNA helicase RecQ	3101636|-1|CTAATATTTTTAG	3101636|1|CTAAAAATATTAG
Mucilaginibacter_ginsenosidivorax_strain_KHI28	FSB76_RS13210	PA0069 family radical SAM protein	3164822|-1|CTAAATTAATTAG	3164822|1|CTAATTAATTTAG
Mucilaginibacter_ginsenosidivorax_strain_KHI28	FSB76_RS18300	recombinase RecA	4379087|-1|CTAATTTTTTTAG	4379087|1|CTAAAAAAATTAG
Mucilaginibacter_ginsenosidivorax_strain_KHI28	FSB76_RS18425	translesion error-prone DNA polymerase V autoproteolytic subunit	4406697|-1|CTAACATTATTAG	4406697|1|CTAATAATGTTAG
Mucilaginibacter_ginsenosidivorax_strain_KHI28	FSB76_RS18760	DNA repair protein RecN	4487617|-1|CTAAATTATTTAG	4487617|1|CTAAATAATTTAG
Mucilaginibacter_ginsenosidivorax_strain_KHI28	FSB76_RS30235	DNA polymerase IV	7371210|1|CTAATATAATTAG	7371210|-1|CTAATTATATTAG	7371230|1|CCAAATTAATTAG	7371230|-1|CTAATTAATTTGG
Mucilaginibacter_ginsenosidivorax_strain_KHI28	FSB76_RS31120	putative DNA modification/repair radical SAM protein	7571800|-1|CTAAAATTATTAG	7571800|1|CTAATAATTTTAG
Mucilaginibacter_ginsenosidivorax_strain_KHI28	FSB76_RS31915	helix-turn-helix domain-containing protein	7805290|-1|CTAAATTTATTAG	7805290|1|CTAATAAATTTAG
Mucilaginibacter_rubeus_strain_P2	DIU31_RS00175	DNA repair protein RecN	38728|1|CTAATTTATTTAG	38728|-1|CTAAATAAATTAG
Mucilaginibacter_rubeus_strain_P2	DIU31_RS06690	helix-turn-helix domain-containing protein	1514021|1|CTAAATTTATTAG	1514021|-1|CTAATAAATTTAG
Mucilaginibacter_rubeus_strain_P2	DIU31_RS07310	DNA polymerase IV	1662293|-1|CTAATTTTATTAG	1662293|1|CTAATAAAATTAG
Mucilaginibacter_rubeus_strain_P2	DIU31_RS08015	Error-prone repair protein ImuA	1858110|1|CTAATATTTTTAG	1858110|-1|CTAAAAATATTAG
Mucilaginibacter_rubeus_strain_P2	DIU31_RS11275	putative DNA modification/repair radical SAM protein	2637907|1|CTAATATTTTTAG	2637907|-1|CTAAAAATATTAG
Mucilaginibacter_rubeus_strain_P2	DIU31_RS14090	GIY-YIG nuclease family protein	3360918|1|CTAAAATAATTAG	3360918|-1|CTAATTATTTTAG
Mucilaginibacter_rubeus_strain_P2	DIU31_RS20875	recombinase RecA	4992143|1|CTAATTTTTTTAG	4992143|-1|CTAAAAAAATTAG
Mucilaginibacter_rubeus_strain_P2	DIU31_RS29165	PA0069 family radical SAM protein	6830261|-1|CTAAATTTATTAG	6830261|1|CTAATAAATTTAG
Mucilaginibacter_rubeus_strain_P2	DIU31_RS30360	replication-associated recombination protein A	7100089|1|CTAATTTTTTTAG	7100089|-1|CTAAAAAAATTAG
Muricauda_ruestringensis_DSM_13258	MURRU_RS07065	PA0069 family radical SAM protein	1567704|-1|AAAGGAAATAATCCATA	1567685|1|CTTGGATTTATTCCAAA	1567685|-1|TTTGGAATAAATCCAAG	1567704|1|TATGGATTATTTCCTTT
Muricauda_ruestringensis_DSM_13258	MURRU_RS12675	SOS response-associated peptidase	2822008|-1|ATTGGAAAATATCCAAA	2822027|1|ATAGGAATAAATCCAAT	2822008|1|TTTGGATATTTTCCAAT	2822027|-1|ATTGGATTTATTCCTAT
Muricauda_ruestringensis_DSM_13258	MURRU_RS12680	DNA polymerase IV	2822008|-1|ATTGGAAAATATCCAAA	2822027|1|ATAGGAATAAATCCAAT	2822008|1|TTTGGATATTTTCCAAT	2822027|-1|ATTGGATTTATTCCTAT
Muricauda_ruestringensis_DSM_13258	MURRU_RS15645	TIGR03915 family putative DNA repair protein	3469847|1|TTTGGAAATAATCCAAA	3469824|1|AATGGAAATATTCCATA	3469783|1|ATTGGAAATATTCCAAT	3469847|-1|TTTGGATTATTTCCAAA	3469783|-1|ATTGGAATATTTCCAAT	3469824|-1|TATGGAATATTTCCATT	3469806|1|TATGGAAATGTTCCAAA	3469806|-1|TTTGGAACATTTCCATA
Muricauda_ruestringensis_DSM_13258	MURRU_RS15650	LexA family transcriptional regulator	3469847|1|TTTGGAAATAATCCAAA	3469824|1|AATGGAAATATTCCATA	3469783|1|ATTGGAAATATTCCAAT	3469847|-1|TTTGGATTATTTCCAAA	3469783|-1|ATTGGAATATTTCCAAT	3469824|-1|TATGGAATATTTCCATT	3469806|1|TATGGAAATGTTCCAAA	3469806|-1|TTTGGAACATTTCCATA
Muriicola_sp_MMS17-SY002	EQY75_RS05890	TIGR03915 family putative DNA repair protein	1325240|-1|ATTGGAATATATCCAAA	1325217|-1|TTAGGAATATTTCCATA	1325199|1|TATGGATATATTCCATA	1325240|1|TTTGGATATATTCCAAT	1325199|-1|TATGGAATATATCCATA	1325217|1|TATGGAAATATTCCTAA
Niastella_koreensis_GR20-10	NIAKO_RS15665	Error-prone repair protein ImuA	4037855|1|CTAATATATTTAG	4037855|-1|CTAAATATATTAG
Niastella_koreensis_GR20-10	NIAKO_RS22610	DNA polymerase III subunit alpha	5744546|-1|CTAAAATAGTTAG	5744546|1|CTAACTATTTTAG
Niastella_koreensis_GR20-10	NIAKO_RS25030	helix-turn-helix domain-containing protein	6323968|1|ATAAAATAATTAG	6323991|-1|CTAATAAGTTTAG	6323991|1|CTAAACTTATTAG
Niastella_koreensis_GR20-10	NIAKO_RS26540	translesion error-prone DNA polymerase V autoproteolytic subunit	6736408|1|CTAAATTCATTAG	6736431|-1|CTAATAGTTTTAG	6736408|-1|CTAATGAATTTAG	6736431|1|CTAAAACTATTAG
Niastella_koreensis_GR20-10	NIAKO_RS30930	recombinase RecA	7774600|1|CTAAAATAATTAG	7774600|-1|CTAATTATTTTAG	7774577|1|CCAAAATAATTAG	7774577|-1|CTAATTATTTTGG
Nonlabens_sp_MJ115	EJ995_RS01455	LexA family transcriptional regulator	356390|1|ATAGGATTTATTCCATA	356433|1|TTAGGATTATTTCCAAA	356433|-1|TTTGGAAATAATCCTAA	356390|-1|TATGGAATAAATCCTAT	356371|-1|TTAGGAAATAATCCACT	356371|1|AGTGGATTATTTCCTAA
Nonlabens_sp_MJ115	EJ995_RS01460	SOS response-associated peptidase	356390|1|ATAGGATTTATTCCATA	356433|1|TTAGGATTATTTCCAAA	356433|-1|TTTGGAAATAATCCTAA	356390|-1|TATGGAATAAATCCTAT	356371|-1|TTAGGAAATAATCCACT	356371|1|AGTGGATTATTTCCTAA
Nonlabens_sp_MJ115	EJ995_RS01700	DNA polymerase IV	412879|-1|TATGGAATAGTTCCATA	412879|1|TATGGAACTATTCCATA	412836|-1|CTAGGAATATTTCCATT	412836|1|AATGGAAATATTCCTAG
Nonlabens_sp_MJ115	EJ995_RS11795	GIY-YIG nuclease family protein	2600870|-1|TTAGGAATTAATCCAAT	2600870|1|ATTGGATTAATTCCTAA
Panacibacter_ginsenosidivorans_strain_Gsoil1550	FRZ67_RS08880	helix-turn-helix domain-containing protein	2125195|1|CTAATTTTTTTAG	2125195|-1|CTAAAAAAATTAG
Panacibacter_ginsenosidivorans_strain_Gsoil1550	FRZ67_RS19245	Error-prone repair protein ImuA	4577098|1|CTAATATTATTAG	4577098|-1|CTAATAATATTAG
Pedobacter_cryoconitis_strain_PAMC_27485	AY601_RS03110	GIY-YIG nuclease family protein	736826|-1|CTAAATTTATTAG	736826|1|CTAATAAATTTAG
Pedobacter_cryoconitis_strain_PAMC_27485	AY601_RS07435	DNA polymerase IV	1740655|1|CTAATATATTTAG	1740655|-1|CTAAATATATTAG
Pedobacter_cryoconitis_strain_PAMC_27485	AY601_RS11515	helix-turn-helix domain-containing protein	2789577|-1|CTAATTTAATTAG	2789577|1|CTAATTAAATTAG	2789643|1|CTAACAATTTTAG	2789643|-1|CTAAAATTGTTAG	2789620|-1|CCAATAAAGTTAG
Pedobacter_cryoconitis_strain_PAMC_27485	AY601_RS16400	PA0069 family radical SAM protein	3964238|-1|CTAATATTTTTAG	3964238|1|CTAAAAATATTAG
Pedobacter_cryoconitis_strain_PAMC_27485	AY601_RS19375	putative DNA modification/repair radical SAM protein	4633228|1|CTAAAATAATTAG	4633228|-1|CTAATTATTTTAG
Pedobacter_cryoconitis_strain_PAMC_27485	AY601_RS23990	recombinase RecA	5668912|1|CTAATTTATTTAG	5668912|-1|CTAAATAAATTAG	5668854|1|CTTATTTAATTAG	5668854|-1|CTAATTAAATAAG	5668994|1|CTAATAGCTTTAG
Pedobacter_heparinus_DSM_2366	PHEP_RS00920	replication-associated recombination protein A	215173|-1|CTACTTTTTTTAG	215173|1|CTAAAAAAAGTAG
Pedobacter_heparinus_DSM_2366	PHEP_RS00970	putative DNA modification/repair radical SAM protein	226056|-1|CTAATATAATTAG	226056|1|CTAATTATATTAG
Pedobacter_heparinus_DSM_2366	PHEP_RS05665	PA0069 family radical SAM protein	1334314|-1|CTAATATTATTAG	1334314|1|CTAATAATATTAG	1334292|1|CTAATATCATTAG	1334292|-1|CTAATGATATTAG
Pedobacter_heparinus_DSM_2366	PHEP_RS06855	DNA polymerase IV	1628529|-1|CTAAAATATTTAG	1628529|1|CTAAATATTTTAG
Pedobacter_heparinus_DSM_2366	PHEP_RS09515	helix-turn-helix domain-containing protein	2209493|1|CTAATATTATTAG	2209556|1|CTAATTTATTTAG	2209493|-1|CTAATAATATTAG	2209556|-1|CTAAATAAATTAG	2209516|1|CCAATAAAGTTAG
Pedobacter_heparinus_DSM_2366	PHEP_RS11895	Error-prone repair protein ImuA	2795805|-1|CTAATATTTTTAG	2795805|1|CTAAAAATATTAG
Pedobacter_heparinus_DSM_2366	PHEP_RS13155	GIY-YIG nuclease family protein	3113108|-1|CTAAAATTATTAG	3113108|1|CTAATAATTTTAG
Pedobacter_heparinus_DSM_2366	PHEP_RS17695	recombinase RecA	4231617|1|CTAATATAATTAG	4231535|1|CTAAAATAATTAG	4231617|-1|CTAATTATATTAG	4231535|-1|CTAATTATTTTAG
Pedobacter_sp_eg_chromosome_contig00001	EAO65_RS08995	recombinase RecA	2224432|-1|CTAAAATAATTAG	2224432|1|CTAATTATTTTAG	2224349|-1|CTAACATAATTAG	2224349|1|CTAATTATGTTAG
Pedobacter_sp_eg_chromosome_contig00001	EAO65_RS12975	recombinase family protein	3199552|1|CTAAAATTCTTAG	3199552|-1|CTAAGAATTTTAG
Pedobacter_sp_eg_chromosome_contig00001	EAO65_RS14240	DNA polymerase IV	3512346|1|CTAAAATAATTAG	3512346|-1|CTAATTATTTTAG
Pedobacter_sp_eg_chromosome_contig00001	EAO65_RS14800	GIY-YIG nuclease family protein	3687713|1|CTAATATTATTAG	3687713|-1|CTAATAATATTAG
Pedobacter_sp_eg_chromosome_contig00001	EAO65_RS17290	Error-prone repair protein ImuA	4300092|1|CTAATATTTTTAG	4300092|-1|CTAAAAATATTAG
Pedobacter_sp_eg_chromosome_contig00001	EAO65_RS20290	helix-turn-helix domain-containing protein	5020275|1|CTAACAATATTAG	5020275|-1|CTAATATTGTTAG	5020209|-1|CTAACTAATTTAG	5020209|1|CTAAATTAGTTAG	5020252|-1|CCAATAAAGTTAG
Pedobacter_sp_eg_chromosome_contig00001	EAO65_RS24225	PA0069 family radical SAM protein	5968278|1|CTAATATTATTAG	5968278|-1|CTAATAATATTAG	5968300|-1|CTAAATTCATTAG	5968300|1|CTAATGAATTTAG
Pedobacter_sp_HDW13	G7074_RS10175	putative DNA modification/repair radical SAM protein	2410873|-1|CTAATATTTTTAG	2410873|1|CTAAAAATATTAG
Pedobacter_sp_HDW13	G7074_RS13790	recombinase RecA	3224628|1|CTAATATATTTAG	3224628|-1|CTAAATATATTAG
Pedobacter_sp_HDW13	G7074_RS22225	GIY-YIG nuclease family protein	5344773|1|CTAAAATAATTAG	5344773|-1|CTAATTATTTTAG
Pedobacter_sp_HDW13	G7074_RS22370	Holliday junction branch migration DNA helicase RuvB	5373248|-1|CTAATTTTTTTAG	5373248|1|CTAAAAAAATTAG
Pedobacter_sp_KBS0701	FFJ24_RS00585	recombinase RecA	146272|1|CTAAAATATTTAG	146272|-1|CTAAATATTTTAG
Pedobacter_sp_KBS0701	FFJ24_RS07155	GIY-YIG nuclease family protein	1825511|1|CTAAAATAATTAG	1825511|-1|CTAATTATTTTAG
Pedobacter_sp_KBS0701	FFJ24_RS07295	Holliday junction branch migration DNA helicase RuvB	1855379|-1|CTAATTTTTTTAG	1855379|1|CTAAAAAAATTAG
Pedobacter_sp_KBS0701	FFJ24_RS08990	helix-turn-helix domain-containing protein	2287650|1|CTAAAATAGTTAG	2287650|-1|CTAACTATTTTAG	2287716|1|CTAAATAGTTTAG	2287716|-1|CTAAACTATTTAG
Pedobacter_sp_KBS0701	FFJ24_RS09895	translesion error-prone DNA polymerase V autoproteolytic subunit	2501834|1|CTAAAATTATTAG	2501834|-1|CTAATAATTTTAG
Pedobacter_sp_KBS0701	FFJ24_RS12235	DNA polymerase IV	3024084|1|CTAATATTTTTAG	3024084|-1|CTAAAAATATTAG	3024137|1|CTAACAATATTAG	3024137|-1|CTAATATTGTTAG
Pedobacter_sp_KBS0701	FFJ24_RS15100	PA0069 family radical SAM protein	3744829|-1|CTAATATTTTTAG	3744829|1|CTAAAAATATTAG
Pedobacter_sp_KBS0701	FFJ24_RS21320	Error-prone repair protein ImuA	5292743|-1|CTAACAATTTTAG	5292743|1|CTAAAATTGTTAG	5292701|1|CTATTATTTTTAG	5292701|-1|CTAAAAATAATAG
Pedobacter_sp_KBS0701	FFJ24_RS22555	putative DNA modification/repair radical SAM protein	5552061|-1|CTAATATTTTTAG	5552061|1|CTAAAAATATTAG
Pedobacter_steynii_strain_DX4	BFS30_RS01530	putative DNA modification/repair radical SAM protein	346206|-1|CTAAATTAATTAG	346206|1|CTAATTAATTTAG
Pedobacter_steynii_strain_DX4	BFS30_RS03035	DNA polymerase IV	739580|-1|CTAAAATATTTAG	739580|1|CTAAATATTTTAG	739551|-1|TTAATAATATTAG	739551|1|CTAATATTATTAA
Pedobacter_steynii_strain_DX4	BFS30_RS08425	recombinase RecA	2034882|-1|CTAATATAATTAG	2034963|-1|CTAAAATAATTAG	2034882|1|CTAATTATATTAG	2034963|1|CTAATTATTTTAG
Pedobacter_steynii_strain_DX4	BFS30_RS10880	replication-associated recombination protein A	2626274|-1|CTAAAATTAATAG	2626274|1|CTATTAATTTTAG
Pedobacter_steynii_strain_DX4	BFS30_RS14525	PA0069 family radical SAM protein	3489818|-1|CTAATATTATTAG	3489818|1|CTAATAATATTAG	3489796|1|CTAATATCATTAG	3489796|-1|CTAATGATATTAG
Pedobacter_steynii_strain_DX4	BFS30_RS18315	GIY-YIG nuclease family protein	4433983|1|CTAAATTTATTAG	4433983|-1|CTAATAAATTTAG
Pedobacter_steynii_strain_DX4	BFS30_RS26335	helix-turn-helix domain-containing protein	6353292|1|CTAACAATATTAG	6353292|-1|CTAATATTGTTAG	6353226|-1|CTAACTAAATTAG	6353226|1|CTAATTTAGTTAG	6353269|-1|CCAATAAAGTTAG
Pontibacter_actiniarum_strain_DSM_19842	CA264_RS07450	type IIA DNA topoisomerase subunit B	1712748|1|CTAAATTATTTAG	1712748|-1|CTAAATAATTTAG
Pontibacter_actiniarum_strain_DSM_19842	CA264_RS07460	GIY-YIG nuclease family protein	1714063|-1|CCAATATTTTTAG	1714063|1|CTAAAAATATTGG
Pontibacter_actiniarum_strain_DSM_19842	CA264_RS07585	helix-turn-helix domain-containing protein	1750868|1|CTAATATTATTAG	1750868|-1|CTAATAATATTAG
Pontibacter_actiniarum_strain_DSM_19842	CA264_RS08185	PA0069 family radical SAM protein	1881541|1|CCAATTATATTAG	1881541|-1|CTAATATAATTGG	1881523|-1|CTAAGTTATTTAG	1881523|1|CTAAATAACTTAG
Pontibacter_actiniarum_strain_DSM_19842	CA264_RS13710	putative DNA modification/repair radical SAM protein	3194337|1|CTAAAATAGTTAG	3194337|-1|CTAACTATTTTAG	3194190|1|CTAATATCTTTAG	3194284|1|CCAATATATTTAG	3194190|-1|CTAAAGATATTAG	3194284|-1|CTAAATATATTGG
Pontibacter_actiniarum_strain_DSM_19842	CA264_RS19745	recombinase RecA	4547654|-1|CTAAAATAATTAG	4547654|1|CTAATTATTTTAG
Pontibacter_actiniarum_strain_DSM_19842	CA264_RS19850	Holliday junction branch migration DNA helicase RuvB	4569970|-1|CTAACATCATTAG	4570000|1|ATAAAATAATTAG
Pontibacter_actiniarum_strain_DSM_19842	CA264_RS21265	translesion error-prone DNA polymerase V autoproteolytic subunit	108856|-1|CTAATATTTTTAG	108856|1|CTAAAAATATTAG	108795|-1|CTAAATACATTAG	108795|1|CTAATGTATTTAG
Pontibacter_akesuensis_strain_AKS_1T	A0W33_RS04675	putative DNA modification/repair radical SAM protein	1133898|1|CTAATATCTTTAG	1133992|1|CCAATATAATTAG	1133898|-1|CTAAAGATATTAG	1133992|-1|CTAATTATATTGG
Pontibacter_akesuensis_strain_AKS_1T	A0W33_RS11070	recombinase RecA	2576425|-1|CTAAAATAATTAG	2576425|1|CTAATTATTTTAG
Pontibacter_akesuensis_strain_AKS_1T	A0W33_RS16990	PA0069 family radical SAM protein	4024086|1|CTAATATAATTAG	4024104|-1|CTAATATATTTAG	4024086|-1|CTAATTATATTAG	4024104|1|CTAAATATATTAG
Pontibacter_akesuensis_strain_AKS_1T	A0W33_RS17615	GIY-YIG nuclease family protein	4168937|1|CCAATTTTATTAG	4168937|-1|CTAATAAAATTGG
Pontibacter_korlensis_strain_X14-1T	PKOR_RS02595	putative DNA modification/repair radical SAM protein	633527|-1|CTAATTTCATTAG	633474|1|CCAACATATTTAG	633527|1|CTAATGAAATTAG	633380|1|CTAAAATACTTAG	633380|-1|CTAAGTATTTTAG
Pontibacter_korlensis_strain_X14-1T	PKOR_RS08810	recombinase RecA	2027776|-1|CTAAAATAATTAG	2027776|1|CTAATTATTTTAG
Pontibacter_korlensis_strain_X14-1T	PKOR_RS08925	Holliday junction branch migration DNA helicase RuvB	2051845|-1|CTAATATCATTAG	2051845|1|CTAATGATATTAG	2051875|1|ATAATAATATTAG	2051875|-1|CTAATATTATTAT
Pontibacter_korlensis_strain_X14-1T	PKOR_RS19235	type IIA DNA topoisomerase subunit B	4469284|1|CTAACTTTTTTAG	4469284|-1|CTAAAAAAGTTAG
Pontibacter_korlensis_strain_X14-1T	PKOR_RS19245	GIY-YIG nuclease family protein	4470609|-1|CCAAAATTATTAG	4470609|1|CTAATAATTTTGG	4470559|-1|CAAATATAATTAG
Pontibacter_korlensis_strain_X14-1T	PKOR_RS19360	helix-turn-helix domain-containing protein	4501119|1|CTAACATAGTTAG	4501119|-1|CTAACTATGTTAG
Pontibacter_korlensis_strain_X14-1T	PKOR_RS19730	PA0069 family radical SAM protein	4583792|-1|CTAATATAATTAG	4583774|1|CTAAATTATTTAG	4583792|1|CTAATTATATTAG	4583774|-1|CTAAATAATTTAG
Pontibacter_korlensis_strain_X14-1T	PKOR_RS22830	translesion error-prone DNA polymerase V autoproteolytic subunit	5333993|1|CTAATATATTTAG	5334033|-1|CTAATATTTTTAG	5334033|1|CTAAAAATATTAG	5333993|-1|CTAAATATATTAG
Pontibacter_pudoricolor_strain_BT214	GSQ66_RS03805	GIY-YIG nuclease family protein	875181|1|CCAATTTTTTTAG	875181|-1|CTAAAAAAATTGG
Pontibacter_pudoricolor_strain_BT214	GSQ66_RS11620	Holliday junction branch migration DNA helicase RuvB	2716036|1|CTAATATAATTAG	2716036|-1|CTAATTATATTAG	2716006|-1|ATAAAATAATTAG
Pontibacter_pudoricolor_strain_BT214	GSQ66_RS18150	putative DNA modification/repair radical SAM protein	4205221|-1|CTAATATCTTTAG	4205221|1|CTAAAGATATTAG
Pontibacter_russatus_strain_BT326	GSQ62_RS01725	translesion error-prone DNA polymerase V autoproteolytic subunit	408999|1|CTAATATTATTAG	408999|-1|CTAATAATATTAG	408959|1|CCAAATAAATTAG	408959|-1|CTAATTTATTTGG
Pontibacter_russatus_strain_BT326	GSQ62_RS02730	PA0069 family radical SAM protein	667543|-1|CTAATATAATTAG	667543|1|CTAATTATATTAG	667526|1|CCAAATATATTAG	667526|-1|CTAATATATTTGG
Pontibacter_russatus_strain_BT326	GSQ62_RS13850	recombinase RecA	3335904|-1|CTAAAATAATTAG	3335904|1|CTAATTATTTTAG
Pontibacter_russatus_strain_BT326	GSQ62_RS13955	Holliday junction branch migration DNA helicase RuvB	3357773|-1|CTAACATAATTAG	3357773|1|CTAATTATGTTAG
Pontibacter_russatus_strain_BT326	GSQ62_RS14810	putative DNA modification/repair radical SAM protein	3558448|-1|CTAATATTATTAG	3558448|1|CTAATAATATTAG	3558396|1|CTAACATTTTTAG	3558396|-1|CTAAAAATGTTAG	3558542|1|CTAAAAGTGTTAG
Pontibacter_russatus_strain_BT326	GSQ62_RS17515	helix-turn-helix domain-containing protein	4220551|1|CTAAAATAATTAG	4220551|-1|CTAATTATTTTAG
Pontibacter_russatus_strain_BT326	GSQ62_RS20385	GIY-YIG nuclease family protein	4916533|1|CCAATTTTATTAG	4916533|-1|CTAATAAAATTGG
Pontibacter_russatus_strain_BT326	GSQ62_RS20395	type IIA DNA topoisomerase subunit B	4917943|-1|CTAAATTTATTAG	4917943|1|CTAATAAATTTAG	4917838|-1|CTATTATTTTTAG	4917838|1|CTAAAAATAATAG
Robiginitalea_biformata_HTCC2501	RB2501_RS01245	DNA polymerase IV	295501|-1|ATTGGAATAATTCCATA	295501|1|TATGGAATTATTCCAAT	295482|-1|AACGGAAAATATCCATA	295482|1|TATGGATATTTTCCGTT
Robiginitalea_biformata_HTCC2501	RB2501_RS02525	PA0069 family radical SAM protein	563969|1|ATTGGAATTTATCCAAA	563969|-1|TTTGGATAAATTCCAAT	563988|-1|TCAGGATAATATCCATA
Robiginitalea_biformata_HTCC2501	RB2501_RS10920	TIGR03915 family putative DNA repair protein	2470582|-1|TTCGGATTTATTCCATA	2470605|1|TTTGGAAATATTCCAGA	2470605|-1|TCTGGAATATTTCCAAA	2470545|1|TTGGGATATATTCCAAA	2470582|1|TATGGAATAAATCCGAA	2470545|-1|TTTGGAATATATCCCAA
Roseivirga_pacifica_strain_9dcg1	DCC35_RS07560	PA0069 family radical SAM protein	1687019|-1|CTAATATTTTTAG	1687036|-1|CTAATTTTTTTAG	1687019|1|CTAAAAATATTAG	1687036|1|CTAAAAAAATTAG
Roseivirga_pacifica_strain_9dcg1	DCC35_RS15030	DNA polymerase IV	3413405|1|CTAATTTATTTAG	3413405|-1|CTAAATAAATTAG	3413447|-1|CTAACAAAATTAG	3413447|1|CTAATTTTGTTAG	3413364|1|CTACAAATATTAG	3413364|-1|CTAATATTTGTAG
Roseivirga_pacifica_strain_9dcg1	DCC35_RS15040	DNA polymerase III subunit alpha	3415708|-1|CTAATTTTTTTAG	3415730|-1|CTAATTTATTTAG	3415708|1|CTAAAAAAATTAG	3415730|1|CTAAATAAATTAG
Rufibacter_sp_DG15C	TH61_RS03170	putative DNA modification/repair radical SAM protein	755094|-1|CTAATATTTTTAG	755094|1|CTAAAAATATTAG	755041|-1|CTAATAGTATTAG	755041|1|CTAATACTATTAG
Rufibacter_sp_DG15C	TH61_RS09970	recombinase RecA	2336833|1|CTACATTTTTTAG	2336865|-1|CTACAAATTTTAG	2336865|1|CTAAAATTTGTAG	2336833|-1|CTAAAAAATGTAG
Rufibacter_sp_DG31D	TH63_RS01475	recombinase RecA	344515|1|CTATTTTTTTTAG	344515|-1|CTAAAAAAAATAG
Rufibacter_sp_DG31D	TH63_RS03955	PA0069 family radical SAM protein	919166|-1|CTAAAATTATTAG	919166|1|CTAATAATTTTAG	919128|-1|CCAATATTTTTAG	919128|1|CTAAAAATATTGG
Rufibacter_sp_DG31D	TH63_RS07070	type IIA DNA topoisomerase subunit B	1693482|1|CTAAAATTTTAAG	1693482|-1|CTTAAAATTTTAG
Rufibacter_sp_DG31D	TH63_RS07135	DNA polymerase IV	1710355|1|CTAACATAATTAG	1710281|-1|CTAACATATTTAG	1710355|-1|CTAATTATGTTAG	1710281|1|CTAAATATGTTAG	1710315|1|CTCATATATTTAG
Rufibacter_sp_DG31D	TH63_RS12210	DNA repair protein RecN	2968621|1|CTAATTTATTTAG	2968621|-1|CTAAATAAATTAG
Rufibacter_sp_DG31D	TH63_RS13585	translesion error-prone DNA polymerase V autoproteolytic subunit	3292456|-1|CTAACATTTTTAG	3292364|-1|CTAACTTTATTAG	3292364|1|CTAATAAAGTTAG	3292456|1|CTAAAAATGTTAG
Rufibacter_sp_DG31D	TH63_RS14165	putative DNA modification/repair radical SAM protein	3469895|1|CCAATATAATTAG	3469895|-1|CTAATTATATTGG
Rufibacter_tibetensis_strain_1351	DC20_RS02585	DNA repair protein RecN	689473|1|CTAATTTATTTAG	689473|-1|CTAAATAAATTAG
Rufibacter_tibetensis_strain_1351	DC20_RS11970	recombinase RecA	2938663|1|CTACTTTTTTTAG	2938663|-1|CTAAAAAAAGTAG
Rufibacter_tibetensis_strain_1351	DC20_RS18815	type IIA DNA topoisomerase subunit B	4601884|-1|CTAAATTTTTAAG	4601884|1|CTTAAAAATTTAG
Rufibacter_tibetensis_strain_1351	DC20_RS19985	DNA helicase RecQ	4835307|-1|CTAAATTAATTAG	4835307|1|CTAATTAATTTAG
Runella_slithyformis_DSM_19594	RUNSL_RS26065	helix-turn-helix domain-containing protein	6185562|1|CCAAATTATTTAG	6185562|-1|CTAAATAATTTGG
Runella_slithyformis_DSM_19594	RUNSL_RS26070	translesion error-prone DNA polymerase V autoproteolytic subunit	6185562|1|CCAAATTATTTAG	6185562|-1|CTAAATAATTTGG
Salegentibacter_sp_T436	AO058_RS01175	LexA family transcriptional regulator	263305|1|ATTGGATAAATTCCATA	263305|-1|TATGGAATTTATCCAAT	263275|1|TTAGGAATTTATCCAAT	263275|-1|ATTGGATAAATTCCTAA
Salegentibacter_sp_T436	AO058_RS08685	GIY-YIG nuclease family protein	1960308|-1|TAAGGAATATTTCCATT	1960308|1|AATGGAAATATTCCTTA
Salegentibacter_sp_T436	AO058_RS16100	DNA polymerase IV	3619269|-1|AAAGGAAATAATCCAAA	3619288|1|ATAGGATATTTTCCAAA	3619269|1|TTTGGATTATTTCCTTT	3619288|-1|TTTGGAAAATATCCTAT
Salegentibacter_sp_T436	AO058_RS17830	SOS response-associated peptidase	4016367|-1|ATAGGATATAATCCAAT	4016367|1|ATTGGATTATATCCTAT	4016386|-1|ATAGGTAAATTTCCAAA
Sediminicola_sp_YIK13_isolate_Sediment	SB49_RS03600	TIGR03915 family putative DNA repair protein	820358|1|TATGGAAATATTCCATA	820380|1|TTTGGATATAATCCAAA	820358|-1|TATGGAATATTTCCATA	820340|-1|TTAGGAATATTTCCATA	820380|-1|TTTGGATTATATCCAAA	820340|1|TATGGAAATATTCCTAA
Sediminicola_sp_YIK13_isolate_Sediment	SB49_RS03605	LexA family transcriptional regulator	820358|1|TATGGAAATATTCCATA	820380|1|TTTGGATATAATCCAAA	820358|-1|TATGGAATATTTCCATA	820340|-1|TTAGGAATATTTCCATA	820380|-1|TTTGGATTATATCCAAA	820340|1|TATGGAAATATTCCTAA
Sediminicola_sp_YIK13_isolate_Sediment	SB49_RS10250	DNA polymerase IV	2317064|-1|TTTGGAAATATTCCATA	2317083|1|AATGGAATATTTCCAAA	2317064|1|TATGGAATATTTCCAAA	2317083|-1|TTTGGAAATATTCCATT
Sediminicola_sp_YIK13_isolate_Sediment	SB49_RS11360	PA0069 family radical SAM protein	2544445|-1|ATTGGAAATATTCCATA	2544426|1|TATGGATTTATTCCAAA	2544426|-1|TTTGGAATAAATCCATA	2544445|1|TATGGAATATTTCCAAT
Solitalea_canadensis_DSM_3403	SOLCA_RS00305	DNA polymerase IV	77975|-1|CTAAATTAATTAG	77975|1|CTAATTAATTTAG	77996|-1|CCAACAAATTTAG
Solitalea_canadensis_DSM_3403	SOLCA_RS05830	replication-associated recombination protein A	1427533|1|CTAAATTTATTAG	1427533|-1|CTAATAAATTTAG	1427562|-1|TTAATTTATTTAG	1427562|1|CTAAATAAATTAA
Solitalea_canadensis_DSM_3403	SOLCA_RS06750	helix-turn-helix domain-containing protein	1665441|-1|CTAACTTTATTAG	1665441|1|CTAATAAAGTTAG	1665418|-1|CTATTATATTTAG	1665418|1|CTAAATATAATAG
Solitalea_canadensis_DSM_3403	SOLCA_RS08300	GIY-YIG nuclease family protein	2048164|-1|CTAAAATAATTAG	2048164|1|CTAATTATTTTAG	2048185|1|CAAATATTTTTAG
Solitalea_canadensis_DSM_3403	SOLCA_RS08445	PA0069 family radical SAM protein	2084460|1|CTAATATTTTTAG	2084460|-1|CTAAAAATATTAG
Solitalea_canadensis_DSM_3403	SOLCA_RS09220	Holliday junction branch migration DNA helicase RuvB	2241312|1|CTAAAATTTTTAG	2241312|-1|CTAAAAATTTTAG
Solitalea_canadensis_DSM_3403	SOLCA_RS21630	DNA helicase RecQ	5121116|-1|CTAATTTAATTAG	5121116|1|CTAATTAAATTAG
Sphingobacteriaceae_bacterium_GW460-11-11-14-LB5	CA265_00600	recombinase RecA	137555|1|CTAATATATTTAG	137555|-1|CTAAATATATTAG
Sphingobacteriaceae_bacterium_GW460-11-11-14-LB5	CA265_06545	DNA polymerase IV	1616562|-1|CTAATATTTTTAG	1616562|1|CTAAAAATATTAG	1616509|-1|CTAACAATTTTAG	1616509|1|CTAAAATTGTTAG
Sphingobacteriaceae_bacterium_GW460-11-11-14-LB5	CA265_07560	GIY-YIG nuclease family protein	1901614|1|CTAAAATAATTAG	1901614|-1|CTAATTATTTTAG
Sphingobacteriaceae_bacterium_GW460-11-11-14-LB5	CA265_07710	Holliday junction branch migration DNA helicase RuvB	1931003|-1|CTAATTTTTTTAG	1931003|1|CTAAAAAAATTAG
Sphingobacteriaceae_bacterium_GW460-11-11-14-LB5	CA265_09745	helix-turn-helix domain-containing protein	2402538|-1|CTAAAATAGTTAG	2402538|1|CTAACTATTTTAG	2402472|-1|CTAAATAGTTTAG	2402472|1|CTAAACTATTTAG
Sphingobacteriaceae_bacterium_GW460-11-11-14-LB5	CA265_12030	translesion error-prone DNA polymerase V autoproteolytic subunit	2978024|1|CTAAAATTTTTAG	2978024|-1|CTAAAAATTTTAG
Sphingobacteriaceae_bacterium_GW460-11-11-14-LB5	CA265_14875	PA0069 family radical SAM protein	3749497|-1|CTAATATTTTTAG	3749497|1|CTAAAAATATTAG
Sphingobacteriaceae_bacterium_GW460-11-11-14-LB5	CA265_20510	Error-prone repair protein ImuA	5076385|-1|CTAACAATTTTAG	5076385|1|CTAAAATTGTTAG	5076343|1|CTATTATTTTTAG	5076343|-1|CTAAAAATAATAG
Sphingobacteriaceae_bacterium_GW460-11-11-14-LB5	CA265_21825	putative DNA modification/repair radical SAM protein	5367251|-1|CTAATATTTTTAG	5367251|1|CTAAAAATATTAG
Sphingobacterium_sp_21	SPH21_RS02810	recombinase RecA	697610|-1|CTAATATATTTAG	697610|1|CTAAATATATTAG
Sphingobacterium_sp_21	SPH21_RS05180	PA0069 family radical SAM protein	1304132|1|CTAATATATTTAG	1304153|-1|CTAATATTTTTAG	1304153|1|CTAAAAATATTAG	1304132|-1|CTAAATATATTAG
Sphingobacterium_sp_21	SPH21_RS12220	Holliday junction branch migration DNA helicase RuvB	3050261|-1|CTAATTTTTTTAG	3050261|1|CTAAAAAAATTAG
Sphingobacterium_sp_21	SPH21_RS15485	helix-turn-helix domain-containing protein	3859121|-1|CTAACAATTTTAG	3859121|1|CTAAAATTGTTAG	3859175|1|CGAAAAATATTAG	3859144|1|CCAATAAAGTTAG	3859175|-1|CTAATATTTTTCG
Sphingobacterium_sp_21	SPH21_RS16145	Error-prone repair protein ImuA	4013039|-1|CTAATATTATTAG	4013039|1|CTAATAATATTAG
Sphingobacterium_sp_21	SPH21_RS17080	DNA polymerase IV	4228678|-1|CTAATATTTTTAG	4228678|1|CTAAAAATATTAG
Sphingobacterium_sp_21	SPH21_RS17090	GIY-YIG nuclease family protein	4234429|-1|CTAATTTTTTTAG	4234429|1|CTAAAAAAATTAG
Sphingobacterium_sp_21	SPH21_RS20170	putative DNA modification/repair radical SAM protein	4921018|1|CTAAATTTATTAG	4921018|-1|CTAATAAATTTAG	4921039|-1|CTATTTTATTTAG	4921039|1|CTAAATAAAATAG
Sphingobacterium_sp_DR205	G6053_RS03100	recombinase RecA	735630|-1|CTAATTTTTTTAG	735630|1|CTAAAAAAATTAG	735567|1|CTCATATTTTTAG
Sphingobacterium_sp_DR205	G6053_RS06155	PA0069 family radical SAM protein	1452519|-1|CTAAAATTATTAG	1452519|1|CTAATAATTTTAG
Sphingobacterium_sp_DR205	G6053_RS08635	putative DNA modification/repair radical SAM protein	2071196|1|CTATTTTTATTAG	2071196|-1|CTAATAAAAATAG
Sphingobacterium_sp_DR205	G6053_RS09540	helix-turn-helix domain-containing protein	2284427|-1|CTAAATTTATTAG	2284427|1|CTAATAAATTTAG	2284404|-1|CCAATAAAATTAG	2284373|-1|CCAAATAATTTAG	2284404|1|CTAATTTTATTGG	2284373|1|CTAAATTATTTGG
Sphingobacterium_sp_DR205	G6053_RS12730	Error-prone repair protein ImuA	3017400|-1|CTAAAATATTTAG	3017400|1|CTAAATATTTTAG	3017371|-1|CTATATTTTTTAG	3017371|1|CTAAAAAATATAG
Sphingobacterium_sp_DR205	G6053_RS13010	GIY-YIG nuclease family protein	3084572|-1|CTAACATTTTTAG	3084572|1|CTAAAAATGTTAG
Sphingobacterium_sp_DR205	G6053_RS21275	DNA repair protein RecN	4912394|-1|CTATTATAATTAG	4912394|1|CTAATTATAATAG
Sphingobacterium_sp_DR205	G6053_RS21455	DNA gyrase/topoisomerase IV subunit A	4950892|-1|CTAATATAATTAG	4950892|1|CTAATTATATTAG	4950914|-1|TTAAAAAAATTAG	4950914|1|CTAATTTTTTTAA
Sphingobacterium_sp_DR205	G6053_RS26400	type IIA DNA topoisomerase subunit B	6186895|-1|CTAAATTTTTTAG	6186895|1|CTAAAAAATTTAG
Sphingobacterium_sp_G1-14	CBM24_RS00545	replication-associated recombination protein A	124066|1|CTAAAATATTTAG	124066|-1|CTAAATATTTTAG
Sphingobacterium_sp_G1-14	CBM24_RS02605	recombinase RecA	589568|-1|CTAATTTTTTTAG	589568|1|CTAAAAAAATTAG	589505|1|CTCATATTTTTAG
Sphingobacterium_sp_G1-14	CBM24_RS07370	DNA gyrase/topoisomerase IV subunit A	1780753|1|CTAATATAATTAG	1780753|-1|CTAATTATATTAG	1780731|1|TTAAAAAAATTAG	1780731|-1|CTAATTTTTTTAA
Sphingobacterium_sp_G1-14	CBM24_RS07460	DNA repair protein RecN	1799415|-1|CTACTATTTTTAG	1799415|1|CTAAAAATAGTAG
Sphingobacterium_sp_G1-14	CBM24_RS11265	DNA polymerase IV	2705166|-1|CTAATATTATTAG	2705166|1|CTAATAATATTAG
Sphingobacterium_sp_G1-14	CBM24_RS13545	GIY-YIG nuclease family protein	3218484|-1|CTAATATTTTTAG	3218484|1|CTAAAAATATTAG
Sphingobacterium_sp_G1-14	CBM24_RS13790	Error-prone repair protein ImuA	3268416|-1|CTAAAATAATTAG	3268416|1|CTAATTATTTTAG	3268444|1|CTATATTTTTTAG	3268444|-1|CTAAAAAATATAG
Sphingobacterium_sp_G1-14	CBM24_RS18065	helix-turn-helix domain-containing protein	4166015|1|CTAATTTTATTAG	4166015|-1|CTAATAAAATTAG	4166038|1|CCAATAAAATTAG	4166069|1|CCAAATAATTTAG	4166038|-1|CTAATTTTATTGG	4166069|-1|CTAAATTATTTGG
Sphingobacterium_sp_G1-14	CBM24_RS19035	putative DNA modification/repair radical SAM protein	4392211|-1|CTAATATTATTAG	4392211|1|CTAATAATATTAG
Sphingobacterium_sp_G1-14	CBM24_RS21250	PA0069 family radical SAM protein	4912275|1|CTAAAATTATTAG	4912275|-1|CTAATAATTTTAG
Sphingobacterium_sp_G1-14	CBM24_RS23545	type IIA DNA topoisomerase subunit B	5444033|-1|CTAAATTTTTTAG	5444033|1|CTAAAAAATTTAG
Sphingobacterium_sp_ML3W	KO02_RS02555	recombinase RecA	545840|-1|CTAACTTTTTTAG	545840|1|CTAAAAAAGTTAG
Sphingobacterium_sp_ML3W	KO02_RS08425	putative DNA modification/repair radical SAM protein	1936995|-1|CTAACAATATTAG	1936995|1|CTAATATTGTTAG	1936974|-1|CTAAAATTAATAG	1936974|1|CTATTAATTTTAG
Tenacibaculum_dicentrarchi_strain_AY7486TD	AUW17_RS09270	helix-turn-helix domain-containing protein	2168884|-1|CTAAAATGATTAG	2168884|1|CTAATCATTTTAG	2168903|1|CTAATTTTACTAG	2168967|-1|CTAATTTTATTTG
Tenacibaculum_dicentrarchi_strain_AY7486TD	AUW17_RS09765	DNA helicase RecQ	2275618|1|CTAACAAAATTAG	2275618|-1|CTAATTTTGTTAG
Tenacibaculum_dicentrarchi_strain_AY7486TD	AUW17_RS10975	translesion error-prone DNA polymerase V autoproteolytic subunit	2547790|1|CTAAATACATTAG	2547790|-1|CTAATGTATTTAG	2547687|-1|TTAACTTTTTTAG
Zunongwangia_profunda_SM-A87	ZPR_RS07155	GIY-YIG nuclease family protein	1608717|-1|TAAGGAATATTTCCAAT	1608717|1|ATTGGAAATATTCCTTA
Zunongwangia_profunda_SM-A87	ZPR_RS17505	LexA family transcriptional regulator	4001475|1|TTAGGAAATATTCCATG	4001475|-1|CATGGAATATTTCCTAA	4001506|-1|GTAGGAATTAGTCCAAA
