# Supplementary material for: Non-canonical LexA proteins regulate the SOS response in the Bacteroidetes
Source: Nucleic Acids Res. 2021 Oct 6;49(19):11050–66. doi: 10.1093/nar/gkab773 (PMC8565304; doi:10.1093/nar/gkab773)
Supplement: gkab773_Supplemental_Files [file gkab773_supplemental_files.zip › Supplementary Table S6.csv]

Table S6 - List of UmuD- and DinB-encoding genes in each of the complete Bacteroidetes proteomes analyzed.
Species	Nucleotide_ID	DinB_homologs	UmuD_homologs
Aequorivita_sp_H23M31	NZ_CP034951.1	WP_128249708;WP_128250784
Aequorivita_sublithincola_DSM_14238	NC_018013.1	WP_042492601;WP_014783278;WP_014781839
Algibacter_alginicilyticus	NZ_CP012898.1	WP_054728220	WP_054728439
Algibacter_sp_L1A34	NZ_CP047029.1	WP_158846825;WP_158846707	WP_158846779
Algibacter_sp_L3A6	NZ_CP047030.1	WP_159018609;WP_159018891	WP_159018927;WP_159018053
Algoriphagus_sanaruensis	NZ_CP012836.1	WP_067546409;WP_067545056
Alistipes_communis	NZ_AP019735.1	WP_141412286
Alistipes_communis	NZ_AP019739.1	WP_141419248	WP_141419110
Alistipes_dispar	NZ_AP019736.1	WP_141427672
Alistipes_finegoldii_DSM_17242	NC_018011.1	WP_014775516	WP_014776103
Alistipes_megaguti	NZ_LR027382.1	WP_087310254	WP_122120223;WP_122120181
Alistipes_onderdonkii_subsp_vulgaris	NZ_AP019734.1		WP_117506832
Alistipes_onderdonkii_subsp_vulgaris	NZ_AP019738.1		WP_022333149
Alistipes_sp_dk3624	NZ_CP045651.1	WP_101571184
Alkalitalea_saponilacus	NZ_CP021904.1	WP_079558075
Alloprevotella_sp_E39	NZ_CP033459.1		WP_111897695
Allopseudarcicella_aquatilis	NZ_CP029346.1	WP_109322612
Anseongella_ginsenosidimutans	NZ_CP042432.1	WP_132128453;WP_132129633
Antarcticibacterium_flavum	NZ_CP040812.1	WP_139065107;WP_139066280
Antarcticibacterium_sp_PAMC_28998	NZ_CP042476.1	WP_146835382;WP_146834145
Apibacter_sp_B2966	NZ_CP049714.1	WP_166005527	WP_105297408
Apibacter_sp_B3706	NZ_CP049715.1	WP_166006968	WP_105297408
Apibacter_sp_HY041	NZ_CP034930.1	WP_128151354	WP_128153047
Aquimarina_sp_AD1	NZ_CP031966.1	WP_027393532;WP_118388734
Aquimarina_sp_AD10	NZ_CP031965.1	WP_118503730;WP_118502178
Aquimarina_sp_BL5	NZ_CP031963.1	WP_118459430;WP_118456655
Arachidicoccus_ginsenosidivorans	NZ_CP042434.1	WP_146780921;WP_146785857
Arachidicoccus_sp_B3-10	NZ_CP044016.1	WP_131331957	WP_131331924;WP_131331971;WP_131329862
Arachidicoccus_sp_BS20	NZ_CP015971.1	WP_066206907;WP_066206487
Arachidicoccus_sp_KIS59-12	NZ_CP032489.1	WP_119986420;WP_119983963;WP_119986405
Arcticibacterium_luteifluviistationis	NZ_CP029480.1	WP_111370809;WP_204356515
Arenibacter_algicola	NZ_CP022515.1	WP_093979294;WP_031445034;WP_093977517
Aureitalea_sp_RR4-38	NZ_CP027062.1	WP_105216967;WP_105215436
Bacteroidales_bacterium_CF	NZ_CP006772.1		WP_038460437
Bacteroides_caccae	NZ_CP022412.2	WP_005679415
Bacteroides_caecimuris	NZ_CP015401.2	WP_065537959
Bacteroides_cellulosilyticus	NZ_CP012801.1	WP_007215664	WP_029428974
Bacteroides_dorei	NZ_LR699004.1	WP_008656253
Bacteroides_dorei_CL03T12C01	NZ_CP011531.1	WP_008656253
Bacteroides_fragilis	NZ_CP036555.1	WP_008768057	WP_005817184
Bacteroides_fragilis	NZ_CP037440.1	WP_005809884	WP_175413969
Bacteroides_fragilis	NZ_CP036553.1	WP_032529860
Bacteroides_fragilis	NZ_CP036539.1	WP_005809884
Bacteroides_fragilis	NZ_CP043610.1	WP_008768057	WP_005800432
Bacteroides_fragilis	NZ_CP036546.1	WP_032529860	WP_050503187
Bacteroides_fragilis	NZ_CP036542.1	WP_032529860
Bacteroides_fragilis	NZ_CP011073.1	WP_008768057	WP_005786896
Bacteroides_fragilis	NZ_CP018937.1	WP_032529860
Bacteroides_fragilis	NZ_LN877293.1	WP_008768057	WP_005800432
Bacteroides_fragilis	NZ_CP036550.1	WP_008768057	WP_175413757
Bacteroides_fragilis	NZ_CP012706.1	WP_008768057	WP_065344439
Bacteroides_fragilis_638R	NC_016776.1	WP_014298356	WP_005800432
Bacteroides_fragilis_NCTC_9343	NC_003228.3	WP_008768057	WP_005817184
Bacteroides_fragilis_YCH46	NC_006347.1	WP_008768057	WP_005800432
Bacteroides_helcogenes_P_36-108	NC_014933.1	WP_041579266
Bacteroides_heparinolyticus	NZ_CP027234.1
Bacteroides_ovatus	NZ_CP012938.1	WP_004301910
Bacteroides_ovatus	NZ_CP041395.1	WP_032843930
Bacteroides_ovatus	NZ_CP046397.1	WP_004304717	WP_004303211
Bacteroides_ovatus_V975	NZ_LT622246.1	WP_004301910
Bacteroides_salanitronis_DSM_18170	NC_015164.1	WP_013616363	WP_013619015;WP_013619408
Bacteroides_sp_A1C1	NZ_CP036491.1	WP_117964204
Bacteroides_thetaiotaomicron	NZ_CP012937.1	WP_032840532
Bacteroides_thetaiotaomicron_VPI-5482	NC_004663.1	WP_008760075
Bacteroides_uniformis	NZ_AP019724.1	WP_141982061
Bacteroides_vulgatus_ATCC_8482	NC_009614.1	WP_080510729
Bacteroides_xylanisolvens	NZ_CP041230.1	WP_004301910
Bacteroides_zoogleoformans	NZ_CP027231.1	WP_106043398
Barnesiella_viscericola_DSM_18177	NZ_CP007034.1	WP_025278860
Belliella_baltica_DSM_15883	NC_018010.1	WP_014773892;WP_041779460
Bergeyella_cardium	NZ_CP029149.1
Bernardetia_litoralis_DSM_6794	NC_018018.1
Blattabacterium_clevelandi	NZ_CP029844.1
Blattabacterium_cuenoti_BPAA	NC_020510.1
Blattabacterium_cuenoti_BPAY	NZ_AP014609.1
Blattabacterium_cuenoti_STAT	NZ_AP014608.1
Blattabacterium_punctulatus	NZ_CP029811.1
Blattabacterium_punctulatus	NZ_CP029812.1
Blattabacterium_punctulatus	NZ_CP029810.1
Blattabacterium_punctulatus	NZ_CP029815.1
Blattabacterium_punctulatus	NZ_CP029813.1
Blattabacterium_punctulatus	NZ_CP029814.1
Blattabacterium_punctulatus	NZ_CP029808.1
Blattabacterium_punctulatus	NZ_CP029818.1
Blattabacterium_punctulatus	NZ_CP029816.1
Blattabacterium_punctulatus_CPU2	NZ_AP014610.1
Blattabacterium_sp_Blaberus_giganteus_	NC_017924.1
Blattabacterium_sp_Blatta_orientalis__str_Tarazona	NC_020195.1
Blattabacterium_sp_Blattella_germanica__str_Bge	NC_013454.1
Blattabacterium_sp_Cryptocercus_kyebangensis_	NZ_CP029820.1
Blattabacterium_sp_Cryptocercus_punctulatus__str_Cpu	NC_016621.1
Blattabacterium_sp_Mastotermes_darwiniensis__str_MADAR	NC_016146.1
Blattabacterium_sp_Nauphoeta_cinerea_	NC_022550.1
Blattabacterium_sp_Periplaneta_americana__str_BPLAN	NC_013418.2
Butyricimonas_faecalis	NZ_CP032819.1	WP_106481193
Candidatus_Amoebophilus_asiaticus_5a2	NC_010830.1
Candidatus_Azobacteroides_pseudotrichonymphae	NZ_AP017913.1 NZ_AP017914.1
Candidatus_Azobacteroides_pseudotrichonymphae_genomovar_CFP2	NC_011565.1
Candidatus_Cardinium_hertigii	NZ_CP029619.1
Candidatus_Cyclonatronum_proteinivorum	NZ_CP027806.1	WP_114985685	WP_114984173
Candidatus_Sulcia_muelleri	NZ_CP029018.1
Candidatus_Sulcia_muelleri	NZ_CP029021.1
Candidatus_Sulcia_muelleri	NZ_CP029020.1
Candidatus_Sulcia_muelleri	NZ_CP029024.1
Candidatus_Sulcia_muelleri	NZ_CP029011.1
Candidatus_Sulcia_muelleri	NZ_CP029023.1
Candidatus_Sulcia_muelleri	NZ_CP029009.1
Candidatus_Sulcia_muelleri	NZ_CP029014.1
Candidatus_Sulcia_muelleri	NZ_CP029025.1
Candidatus_Sulcia_muelleri	NZ_CP029012.1
Candidatus_Sulcia_muelleri	NZ_CP029027.1
Candidatus_Sulcia_muelleri	NZ_CP029026.1
Candidatus_Sulcia_muelleri	NZ_CP029010.1
Candidatus_Sulcia_muelleri	NZ_CP029028.1
Candidatus_Sulcia_muelleri	NZ_CP029019.1
Candidatus_Sulcia_muelleri	NZ_CP029017.1
Candidatus_Sulcia_muelleri	NZ_CP029022.1
Candidatus_Sulcia_muelleri	NZ_CP029015.1
Candidatus_Sulcia_muelleri	NZ_CP029016.1
Candidatus_Sulcia_muelleri	NZ_CP021172.1
Candidatus_Sulcia_muelleri	NZ_CP016223.1
Candidatus_Sulcia_muelleri	NZ_CP013212.1
Candidatus_Sulcia_muelleri	NZ_CP028359.1
Candidatus_Sulcia_muelleri_PSPU	NZ_AP013293.1
Candidatus_Uzinura_diaspidicola_str_ASNER	NC_020135.1
Candidatus_Walczuchella_monophlebidarum	NZ_CP006873.1
Capnocytophaga_canimorsus	NZ_CP032681.1	WP_013996361
Capnocytophaga_canimorsus	NZ_LR134513.1	WP_044730021
Capnocytophaga_canimorsus	NZ_CP022388.1	WP_095917507
Capnocytophaga_canimorsus	NZ_CP022389.1	WP_044730021
Capnocytophaga_canimorsus_Cc5	NC_015846.1	WP_013996361
Capnocytophaga_cynodegmi	NZ_CP022378.1	WP_098028695
Capnocytophaga_endodontalis	NZ_CP022022.1	WP_088593753
Capnocytophaga_gingivalis	NZ_CP022386.1	WP_095910727
Capnocytophaga_haemolytica	NZ_CP014227.1	WP_074860799
Capnocytophaga_haemolytica	NZ_LT906449.1	WP_074860799
Capnocytophaga_leadbetteri	NZ_CP022384.1	WP_095913359
Capnocytophaga_ochracea_DSM_7271	NC_013162.1	WP_081432963
Capnocytophaga_sp_FDAARGOS_737	NZ_CP046316.1	WP_084063415
Capnocytophaga_sp_H2931	NZ_CP022381.1	WP_095894173
Capnocytophaga_sp_H4358	NZ_CP022380.1	WP_095912443
Capnocytophaga_sp_oral_taxon_323	NZ_CP012589.1	WP_082315840
Capnocytophaga_sp_oral_taxon_864	NZ_CP027232.1	WP_106096211
Capnocytophaga_sputigena	NZ_CP022383.1	WP_095901074
Capnocytophaga_sputigena	NZ_CP022385.1	WP_081450877
Capnocytophaga_sputigena	NZ_LR134489.1	WP_126370489
Capnocytophaga_sputigena	NZ_CP022379.1	WP_095898095
Capnocytophaga_stomatis	NZ_CP022387.1	WP_095896131
Cardinium_endosymbiont_cEper1_of_Encarsia_pergandiella	NC_018605.1
Cardinium_endosymbiont_of_Sogatella_furcifera	NZ_CP022339.1
Cellulophaga_algicola_DSM_14237	NC_014934.1	WP_013551961;WP_013550070
Cellulophaga_baltica_18	NZ_CP009976.1	WP_029446458;WP_029447653
Cellulophaga_baltica_NN016038	NZ_CP009887.1	WP_025616444;WP_025615106
Cellulophaga_lytica	NZ_CP015172.1	WP_038505306;WP_075695026	WP_083653501
Cellulophaga_lytica	NZ_CP009239.1	WP_038505306	WP_148228929
Cellulophaga_lytica_DSM_7489	NC_015167.1	WP_013620732	WP_148228929
Cellulophaga_sp_L1A9	NZ_CP047027.1	WP_158977995;WP_158974798
Changchengzhania_lutea	NZ_CP039456.1	WP_142784724	WP_142784340
Chitinophaga_caeni	NZ_CP023777.1	WP_098192183;WP_098195419
Chitinophaga_pinensis	NZ_LR632928.1	WP_142677924;WP_142679076	WP_142677221
Chitinophaga_pinensis	NZ_LR632930.1	WP_142677924;WP_142679076	WP_142677221
Chitinophaga_pinensis_DSM_2588	NC_013132.1	WP_012790878;WP_012794435;WP_012794738
Chitinophaga_sp_H33E-04	NZ_CP048113.1	WP_162332294;WP_162332586
Chitinophaga_sp_XS-30	NZ_CP043006.1	WP_210420694;WP_148389871
Chlorobaculum_limnaeum	NZ_CP017305.1		WP_069811598;WP_069809354
Chlorobaculum_parvum_NCIB_8327	NC_011027.1
Chlorobaculum_tepidum_TLS	NC_002932.3
Chloroherpeton_thalassium_ATCC_35110	NC_011026.1		WP_012499444;WP_157452621
Chryseobacterium_antarcticum	NZ_LR134441.1	WP_034718822;WP_034720278
Chryseobacterium_arthrosphaerae	NZ_CP033811.1	WP_065399347;WP_123842688
Chryseobacterium_balustinum	NZ_CP033934.1	WP_079466368;WP_079466171;WP_079467219;WP_079467165;WP_079467040
Chryseobacterium_bernardetii	NZ_CP033932.1	WP_061083936;WP_123869402;WP_123868674;WP_123871798
Chryseobacterium_bernardetii	NZ_CP033931.1	WP_123900682;WP_002978128
Chryseobacterium_camelliae	NZ_CP022986.1	WP_100075187;WP_100075626;WP_100074802
Chryseobacterium_carnipullorum	NZ_CP033920.1	WP_073329774;WP_123880699;WP_123876819
Chryseobacterium_carnipullorum	NZ_CP033921.1	WP_073329774;WP_123880699
Chryseobacterium_carnis	NZ_CP034159.1	WP_125024201;WP_125021734
Chryseobacterium_gallinarum	NZ_CP009928.1	WP_050022236;WP_053326701;WP_053327159
Chryseobacterium_gallinarum	NZ_CP050995.1	WP_168239284
Chryseobacterium_glaciei	NZ_CP015199.1	WP_066755002;WP_066759277;WP_066753080;WP_066754924
Chryseobacterium_gleum	NZ_LR134289.1	WP_002981428;WP_002976456;WP_002980971;WP_002979859;WP_002978128;WP_002977359
Chryseobacterium_gleum	NZ_LR215974.1	WP_089744232
Chryseobacterium_haifense	NZ_CP033933.1	WP_116096279;WP_123903583;WP_123905062
Chryseobacterium_indologenes	NZ_CP018786.1	WP_079243246;WP_079240893
Chryseobacterium_indologenes	NZ_CP022058.2	WP_088584129;WP_061085276;WP_027375557;WP_002978128
Chryseobacterium_indologenes	NZ_LR215967.1	WP_130867353;WP_130867144;WP_027375557;WP_002981428
Chryseobacterium_indologenes	NZ_CP033930.1	WP_123861608;WP_123861447;WP_061085276;WP_027375557
Chryseobacterium_indologenes	NZ_CP023968.1	WP_027372348;WP_027375557;WP_098972667
Chryseobacterium_indologenes	NZ_CP033760.1	WP_027372348;WP_027375557;WP_098972667
Chryseobacterium_indoltheticum	NZ_CP033929.1	WP_076561582;WP_076557940;WP_076561324
Chryseobacterium_jeonii	NZ_LR134503.1	WP_039348887;WP_039347998
Chryseobacterium_joostei	NZ_CP033926.1	WP_076350857;WP_076351060;WP_076354896
Chryseobacterium_lactis	NZ_CP033924.1	WP_103292382;WP_103291925;WP_103290855;WP_048506339
Chryseobacterium_lactis	NZ_CP033925.1	WP_103292382;WP_103291925;WP_103290855;WP_048506339
Chryseobacterium_nakagawai	NZ_LR134386.1	WP_123859659;WP_123858514;WP_123857776;WP_123856284
Chryseobacterium_nakagawai	NZ_CP033923.1	WP_123859659;WP_123858514;WP_123857776;WP_123856284
Chryseobacterium_piperi	NZ_CP023049.2	WP_034685239
Chryseobacterium_shandongense	NZ_CP033912.1	WP_123860815;WP_123854735;WP_066438744;WP_123855028
Chryseobacterium_shandongense	NZ_CP033914.1	WP_123850760;WP_123850646;WP_066438744
Chryseobacterium_shandongense	NZ_CP033915.1	WP_123854735;WP_066438744;WP_123855028
Chryseobacterium_sp	NZ_CP044507.1	WP_158063347;WP_158063356
Chryseobacterium_sp_3008163	NZ_CP033070.1	WP_129533957;WP_129536000
Chryseobacterium_sp_6424	NZ_CP023540.1	WP_122028433
Chryseobacterium_sp_F5649	NZ_CP034161.1	WP_124803926;WP_123280228;WP_124800991
Chryseobacterium_sp_G0162	NZ_CP033922.1	WP_123907749;WP_123909986
Chryseobacterium_sp_G0186	NZ_CP033918.1	WP_076350857;WP_123943279
Chryseobacterium_sp_G0201	NZ_CP033917.1	WP_123980811;WP_123983419;WP_123984111;WP_123983629
Chryseobacterium_sp_H3001	NZ_CP034158.1	WP_124757195;WP_124757819
Chryseobacterium_sp_H6466	NZ_CP034160.1	WP_124985695;WP_124986208
Chryseobacterium_sp_IHB_B_17019	NZ_CP013293.1	WP_062160265;WP_062162383
Chryseobacterium_sp_NBC_122	NZ_CP037954.1	WP_133439591;WP_133440660
Chryseobacterium_sp_POL2	NZ_CP049298.1	WP_165136183;WP_165134000	WP_088656291
Chryseobacterium_sp_SNU_WT5	NZ_CP041687.1	WP_143851802;WP_143853675
Chryseobacterium_sp_StRB126	NZ_AP014624.1	WP_045501068;WP_045495620
Chryseobacterium_sp_T16E-39	NZ_CP022282.1	WP_089027834;WP_089026431
Chryseobacterium_taklimakanense	NZ_LT906465.1	WP_095070939;WP_095071296
Chryseobacterium_taklimakanense	NZ_CP034171.1	WP_124784131;WP_124783996
Chryseobacterium_taklimakanense	NZ_CP034173.1	WP_124784131;WP_124806985
Chryseolinea_soli	NZ_CP032382.1	WP_119755061;WP_119754735
Cloacibacterium_normanense	NZ_CP034157.1	WP_069799548
Croceibacter_atlanticus_HTCC2559	NC_014230.1	WP_013186328
Cyclobacterium_amurskyense	NZ_CP012040.1	WP_048640098;WP_048642619
Cyclobacterium_marinum_DSM_745	NC_015914.1	WP_014021071;WP_014018197
Dokdonia_donghaensis_DSW-1	NZ_CP015125.1	WP_035326824;WP_035325439
Dokdonia_sp_4H-3-7-5	NC_015496.1	WP_013751136;WP_013750914
Dokdonia_sp_MED134	NZ_CP009301.1	WP_038598688;WP_021778213
Draconibacterium_orientale	NZ_CP007451.1	WP_038559654;WP_038561938
Draconibacterium_sp_M1	NZ_CP048409.1	WP_163347659;WP_203532745
Duncaniella_sp_B8	NZ_CP040121.1	WP_123399985
Dyadobacter_fermentans_DSM_18053	NC_013037.1	WP_041736661;WP_012779936
Dysgonomonas_sp_HDW5B	NZ_CP049858.1	WP_166198641
Echinicola_rosea	NZ_CP040106.1	WP_137402709;WP_137404400
Echinicola_sp_LN3S3	NZ_CP041253.1	WP_141614848
Echinicola_strongylocentroti	NZ_CP030041.1	WP_112785182;WP_112782858
Echinicola_vietnamensis_DSM_17526	NC_019904.1	WP_015266212
Elizabethkingia_anophelis	NZ_CP016372.1	WP_035590114;WP_078407278
Elizabethkingia_anophelis	NZ_AP022313.1	WP_024566382;WP_047034053
Elizabethkingia_anophelis	NZ_CP016374.1	WP_078395668;WP_078394905
Elizabethkingia_anophelis	NZ_CP046080.1	WP_154491712
Elizabethkingia_anophelis	NZ_CP014339.1	WP_058877776;WP_078719938
Elizabethkingia_anophelis	NZ_CP023404.1	WP_009091290
Elizabethkingia_anophelis	NZ_CP023403.1	WP_009091290
Elizabethkingia_anophelis	NZ_CP023010.2	WP_058877776
Elizabethkingia_anophelis	NZ_CP016373.1	WP_058877776	WP_078411209
Elizabethkingia_anophelis	NZ_CP014020.1	WP_035590114
Elizabethkingia_anophelis	NZ_CP014021.1	WP_035590114
Elizabethkingia_anophelis	NZ_CP016370.1	WP_059330551;WP_059330653
Elizabethkingia_anophelis	NZ_CP014340.1	WP_058877776
Elizabethkingia_anophelis	NZ_CP014805.2	WP_061889844
Elizabethkingia_anophelis	NZ_CP015066.2	WP_061889844
Elizabethkingia_anophelis	NZ_CP015068.2	WP_061889844
Elizabethkingia_anophelis	NZ_CP015067.2	WP_061889844
Elizabethkingia_anophelis_Ag1	NZ_CP023402.1	WP_009091290
Elizabethkingia_anophelis_FMS-007	NZ_CP006576.1	WP_047034053;WP_035590114
Elizabethkingia_anophelis_R26	NZ_CP023401.1	WP_009091290
Elizabethkingia_bruuniana	NZ_CP014337.1	WP_034870620
Elizabethkingia_bruuniana	NZ_CP035811.1	WP_034870620
Elizabethkingia_meningoseptica	NZ_LS483376.1	WP_016199484
Elizabethkingia_meningoseptica	NZ_CP016378.1	WP_077564387
Elizabethkingia_meningoseptica	NZ_CP050128.1	WP_016199484
Elizabethkingia_meningoseptica	NZ_CP016376.1	WP_016199484
Elizabethkingia_meningoseptica	NZ_CP014338.1	WP_016199484
Elizabethkingia_miricola	NZ_CP040516.1	WP_059156531
Elizabethkingia_miricola	NZ_CP023746.1	WP_034870620
Elizabethkingia_miricola	NZ_CP011059.1	WP_045183318
Elizabethkingia_sp_2-6	NZ_CP039929.1	WP_059156531
Elizabethkingia_sp_JS20170427COW	NZ_CP040694.1	WP_138981738
Elizabethkingia_ursingii	NZ_CP016377.1	WP_078402414;WP_078404967;WP_078402902
Empedobacter_brevis	NZ_CP013210.1	WP_159155490	WP_159155585
Empedobacter_brevis	NZ_CP043634.1	WP_150432250	WP_150432341
Euzebyella_marina	NZ_CP032050.1	WP_121848568;WP_121850253;WP_121846977
Fabibacter_pacificus	NZ_CP028923.1	WP_137091582
Fermentimonas_caenicola	NZ_LN515532.1	WP_045089832	WP_045089834
Fibrella_sp_ES10-3-2-2	NZ_CP015317.1	WP_085410725	WP_085411459;WP_085414948
Filimonas_lacunae	NZ_AP017422.1	WP_076375215;WP_076380777	WP_076381902
Flagellimonas_maritima	NZ_CP030104.1	WP_112377166;WP_112378254;WP_112377821
Flammeovirga_pectinis	NZ_CP034562.1 NZ_CP034563.1	WP_126618302
Flammeovirga_sp_MY04	NZ_CP003560.1 NZ_CP003561.1	WP_066212759
Flammeovirgaceae_bacterium_311	NZ_CP004371.1	WP_061983876	WP_061987575
Flavihumibacter_sp_SB-02	NZ_CP046566.1	WP_157477500
Flavisolibacter_ginsenosidimutans	NZ_CP042433.1	WP_146788035	WP_146790555
Flavisolibacter_sp_17J28-1	NZ_CP037755.1	WP_132056142
Flavisolibacter_tropicus	NZ_CP011390.1	WP_066407524;WP_066404528	WP_066406862
Flavivirga_eckloniae	NZ_CP025791.1	WP_102756283	WP_102755821
Flavobacteriaceae_bacterium	NZ_CP031964.1	WP_117932748	WP_117932878
Flavobacteriaceae_bacterium_10Alg115	NZ_CP040749.1	WP_138948639;WP_117883543
Flavobacteriaceae_bacterium_3519-10	NC_013062.1	WP_015806909;WP_015805878
Flavobacteriaceae_bacterium_F202Z8	NZ_CP040710.1	WP_138854389;WP_138853696;WP_138852933
Flavobacteriaceae_bacterium_UJ101	NZ_CP016269.1	WP_071671050	WP_071671806;WP_071669883
Flavobacterium_album	NZ_CP029186.1	WP_108776990;WP_108779043	WP_108776860
Flavobacterium_anhuiense	NZ_CP023642.1	WP_119789472;WP_119789559;WP_008465565
Flavobacterium_anhuiense	NZ_CP016907.1	WP_066032574;WP_008465565
Flavobacterium_arcticum	NZ_CP031188.1	WP_114677752
Flavobacterium_columnare	NZ_CP015107.1	WP_063743356
Flavobacterium_columnare	NZ_CP013992.1	WP_060381502
Flavobacterium_columnare	NZ_CP010992.1	WP_014166715
Flavobacterium_columnare	NZ_CP016277.1	WP_014166715
Flavobacterium_columnare	NZ_CP018912.1	WP_014166715
Flavobacterium_columnare_ATCC_49512	NC_016510.2	WP_014166715
Flavobacterium_commune	NZ_CP017774.1	WP_071184536	WP_071184143
Flavobacterium_crassostreae	NZ_CP017688.1	WP_066333168	WP_066335772
Flavobacterium_crocinum	NZ_CP029255.1	WP_109192281;WP_109191069;WP_109192141
Flavobacterium_faecale	NZ_CP020918.1	WP_108741349;WP_108739971
Flavobacterium_gilvum	NZ_CP017479.1	WP_035639305	WP_035640312
Flavobacterium_haoranii	NZ_CP045292.1		WP_072784206
Flavobacterium_indicum_GPTSA100-9_=_DSM_17447	NC_017025.1	WP_014389726	WP_014387208
Flavobacterium_johnsoniae_UW101	NC_009441.1	WP_012025549;WP_012025745;WP_012022970	WP_012024039
Flavobacterium_kingsejongi	NZ_CP020919.1	WP_108735992;WP_108738761	WP_108736484
Flavobacterium_magnum	NZ_CP028811.1	WP_108370038
Flavobacterium_nackdongense	NZ_CP037933.1	WP_133276974;WP_133278144
Flavobacterium_nitrogenifigens	NZ_CP043612.1	WP_111377669;WP_111376108;WP_111377094
Flavobacterium_pallidum	NZ_CP029187.1	WP_108903107	WP_108903127
Flavobacterium_psychrophilum	NZ_CP007627.1	WP_034099943
Flavobacterium_psychrophilum	NZ_CP046374.1	WP_034099943
Flavobacterium_psychrophilum	NZ_LT670843.1	WP_038465807
Flavobacterium_psychrophilum	NZ_CP008902.1
Flavobacterium_psychrophilum	NZ_CP008883.1
Flavobacterium_psychrophilum	NZ_CP008878.1
Flavobacterium_psychrophilum	NZ_CP008881.1
Flavobacterium_psychrophilum_FPG101	NZ_CP007206.1	WP_034099943
Flavobacterium_psychrophilum_FPG3	NZ_CP007207.1	WP_038465807
Flavobacterium_psychrophilum_JIP02_86	NC_009613.3
Flavobacterium_sangjuense	NZ_CP038810.1	WP_136150979	WP_136151237
Flavobacterium_sediminis	NZ_CP029463.1	WP_109568864	WP_109569277
Flavobacterium_sp_140616W15	NZ_CP033068.1	WP_129540152;WP_129538124
Flavobacterium_sp_HYN0086	NZ_CP030261.1	WP_113677789;WP_113676884;WP_113678667
Flavobacterium_sp_KBS0721	NZ_CP042170.1	WP_078008475;WP_078006688
Flavobacterium_sp_Sr18	NZ_CP049329.1	WP_165152135;WP_165153502	WP_113664529
Flavobacterium_sp_XS-5	NZ_CP042831.1	WP_147582485;WP_147583387	WP_147581999
Fluviicola_taffensis_DSM_16823	NC_015321.1	WP_043023800
Formosa_sediminum	NZ_CP041637.1	WP_143379960	WP_143380298;WP_143382196
Formosa_sp_Hel3_A1_48	NZ_CP017259.1	WP_069674714	WP_069674666
Formosa_sp_L2A11	NZ_CP047028.1	WP_159021993	WP_159021472;WP_159022357
Gramella_flava_JLT2011	NZ_CP016359.1	WP_083644015;WP_083643721
Gramella_fulva	NZ_CP028136.1	WP_107011477;WP_107012850
Haliscomenobacter_hydrossis_DSM_1100	NC_015510.1		WP_013763228
Hymenobacter_jejuensis	NZ_CP040896.1	WP_139517706	WP_139514136
Hymenobacter_nivis	NZ_CP029145.1	WP_109658367
Hymenobacter_oligotrophus	NZ_CP032317.1	WP_119446286	WP_119444521
Hymenobacter_sedentarius	NZ_CP013909.1	WP_068196474	WP_068196944;WP_068195587;WP_068197100
Hymenobacter_sp_17J36-26	NZ_CP037922.1	WP_133273354	WP_133272262;WP_133273588;WP_133272476
Hymenobacter_sp_APR13	NZ_CP006587.1	WP_044013560	WP_044018997;WP_071884464;WP_044017984;WP_044017651
Hymenobacter_sp_BRD72	NZ_CP044285.1
Hymenobacter_sp_BT182	NZ_CP047647.1	WP_151080111	WP_151076794;WP_151078270
Hymenobacter_sp_DG01	NZ_CP040936.1	WP_139923841	WP_139923604
Hymenobacter_sp_DG25A	NZ_CP012623.1	WP_054412542	WP_054413587
Hymenobacter_sp_DG25B	NZ_CP010054.1	WP_044516886	WP_044512839
Hymenobacter_sp_HDW8	NZ_CP049907.1	WP_166074859	WP_166072756;WP_166074623
Hymenobacter_sp_PAMC_26628	NZ_CP014304.1	WP_068234215
Hymenobacter_swuensis_DY53	NZ_CP007145.1	WP_044001340
Ichthyobacterium_seriolicida	NZ_AP014564.1
Kordia_antarctica	NZ_CP019288.1	WP_160130249	WP_160128862
Labilibaculum_antarcticum	NZ_AP018042.1	WP_197705788;WP_096429630
Lacinutrix_sp_5H-3-7-4	NC_015638.1	WP_013870205;WP_013869586	WP_013869467;WP_013869861
Lacinutrix_sp_Bg11-31	NZ_CP025118.1	WP_100997695;WP_100996416	WP_100997699
Lacinutrix_venerupis	NZ_CP019352.1	WP_076731756	WP_076731718
Leadbetterella_byssophila_DSM_17132	NC_014655.1	WP_013407397
Leeuwenhoekiella_sp_ZYFB001	NZ_CP050460.1	WP_167596162;WP_167598935	WP_167596644
Lutibacter_profundi	NZ_CP013355.1	WP_068208680	WP_068210603
Maribacter_cobaltidurans	NZ_CP022957.1	WP_094996379;WP_094996958
Maribacter_sp_1_2014MBL_MicDiv	NZ_CP011318.1	WP_071340653;WP_071341121
Maribacter_sp_HTCC2170	NC_014472.1	WP_013305501;WP_013305985
Maribacter_sp_MJ134	NZ_CP034570.1	WP_126593123;WP_126592535
Maribacter_sp_T28	NZ_CP018760.1	WP_068481124;WP_068485481
Mariniflexile_sp_TRM1-10	NZ_CP022985.1	WP_117174220;WP_117177952;WP_117172600	WP_117173502
Marinirhabdus_gelatinilytica	NZ_CP049057.1	WP_164678867;WP_164679820
Marivirga_tractuosa_DSM_4126	NC_014759.1	WP_013452527;WP_049784235
Melioribacter_roseus_P3M-2	NC_018178.1	WP_014855373
Mesoflavibacter_sp_HG96	NZ_CP049773.1	WP_106688168	WP_106687522
Mucilaginibacter_ginsenosidivorans	NZ_CP042436.1	WP_147033300;WP_147032685
Mucilaginibacter_ginsenosidivorax	NZ_CP042437.1	WP_147060181;WP_147053768	WP_158642932
Mucilaginibacter_gotjawali	NZ_AP017313.1	WP_096349529;WP_096352711
Mucilaginibacter_rubeus	NZ_CP043451.1	WP_112656805;WP_112658860;WP_112654277
Mucilaginibacter_rubeus	NZ_CP043450.1	WP_112570144;WP_112570911
Mucilaginibacter_sp_14171R-50	NZ_CP048115.1	WP_162430184;WP_162432317
Mucilaginibacter_sp_HYN0043	NZ_CP032869.1	WP_119409495;WP_119406795
Mucilaginibacter_sp_PAMC_26640	NZ_CP014773.1	WP_067193538;WP_067196922	WP_067195056
Mucilaginibacter_xinganensis	NZ_CP022743.1	WP_094571200;WP_094568749
Mucinivorans_hirudinis	NZ_HG934468.1		WP_038654215
Muribaculaceae_bacterium_DSM_108610	NZ_CP045696.1	WP_154328684
Muribaculum_intestinale	NZ_CP015402.2	WP_068960887
Muricauda_lutaonensis	NZ_CP011071.1	WP_045801593;WP_045801978
Muricauda_ruestringensis_DSM_13258	NC_015945.1	WP_014032526;WP_014033869	WP_014033044
Muricauda_sp_501str8	NZ_CP049616.1	WP_166249554;WP_036379060	WP_166248066;WP_166250215
Muriicola_sp_MMS17-SY002	NZ_CP035544.1	WP_129606320;WP_129601965
Myroides_odoratimimus	NZ_CP013690.1	WP_006258617;WP_006259902
Myroides_odoratimimus	NZ_CP037427.1	WP_006258617;WP_006259902
Myroides_phaeus	NZ_CP047050.1	WP_158209858
Myroides_profundi	NZ_CP010817.1	WP_041893253;WP_041894845
Myroides_sp_A21	NZ_CP010327.1	WP_039328023;WP_006259902
Myroides_sp_CJ210	NZ_CP039934.1	WP_158962950;WP_158962101
Myroides_sp_ZB35	NZ_CP017769.1	WP_071306982;WP_071306832
Niabella_ginsenosidivorans	NZ_CP015772.1	WP_067753046;WP_067759308;WP_084490288
Niabella_soli_DSM_19437	NZ_CP007035.1	WP_008587938;WP_008583608
Niastella_koreensis_GR20-10	NC_016609.1	WP_014220777;WP_041348141;WP_014223171	WP_014222859
Nonlabens_dokdonensis_DSW-6	NC_020156.1	WP_015361788;WP_041566979
Nonlabens_sediminis	NZ_CP019342.1	WP_042276398;WP_085775538
Nonlabens_sp_MB-3u-79	NZ_CP025116.1	WP_101012841;WP_101015038
Nonlabens_sp_MIC269	NZ_CP011373.1	WP_060523378;WP_042276398
Nonlabens_sp_MJ115	NZ_CP034549.1	WP_126448853;WP_126444993
Nonlabens_sp_SY33080	NZ_CP050461.1	WP_105017725;WP_167342863
Oceanihabitans_sp_IOP_32	NZ_CP040813.1	WP_153266469;WP_153267116	WP_153267773
Odoribacter_splanchnicus	NZ_LT906459.1	WP_041557247
Odoribacter_splanchnicus_DSM_20712	NC_015160.1	WP_041557247
Olivibacter_sp_LS-1	NZ_CP041643.1	WP_130857741;WP_130857463
Olleya_aquimaris	NZ_CP031612.1	WP_116823672	WP_028291585
Olleya_sp_Bg11-27	NZ_CP025117.1	WP_101015635;WP_101018261	WP_101015558
Ornithobacterium_rhinotracheale	NZ_CP035107.1
Ornithobacterium_rhinotracheale_DSM_15997	NC_018016.1
Ornithobacterium_rhinotracheale_ORT-UMN_88	NZ_CP006828.1
Owenweeksia_hongkongensis_DSM_17368	NC_016599.1	WP_014201707;WP_014201901;WP_143764661	WP_014201447
Paludibacter_propionicigenes_WB4	NC_014734.1	WP_013446536	WP_013446446
Panacibacter_ginsenosidivorans	NZ_CP042435.1	WP_147193314	WP_147192229
Parabacteroides_distasonis	NZ_AP019729.1	WP_083434142
Parabacteroides_distasonis	NZ_CP040468.1	WP_009017772
Parabacteroides_distasonis_ATCC_8503	NC_009615.1	WP_009017772
Parabacteroides_distasonis_ATCC_8503	NZ_LR215978.1	WP_009017772
Parabacteroides_sp_CT06	NZ_CP022754.1	WP_080598091
Paraflavitalea_soli	NZ_CP032157.1	WP_119051929;WP_119049225	WP_119052949
Paraprevotella_xylaniphila_YIT_11841	NZ_LR215980.1		WP_040602640
Pedobacter_cryoconitis	NZ_CP014504.1	WP_068398661;WP_068407271
Pedobacter_ginsengisoli	NZ_CP024091.1	WP_099441047;WP_099437131
Pedobacter_heparinus_DSM_2366	NC_013061.1	WP_012781528;WP_015808475
Pedobacter_sp_CJ43	NZ_CP043329.1
Pedobacter_sp_eg	NZ_LS999839.1	WP_121271907;WP_121272001
Pedobacter_sp_HDW13	NZ_CP049868.1	WP_166208683;WP_124559220
Pedobacter_sp_KBS0701	NZ_CP042171.1	WP_138821756;WP_138819860
Pedobacter_sp_PACM_27299	NZ_CP012996.1	WP_062550029;WP_062548572;WP_062547596
Pedobacter_steynii	NZ_CP017141.1	WP_069377921;WP_069380608
Pelodictyon_luteolum_DSM_273	NC_007512.1		WP_011357755;WP_041463845
Pelodictyon_phaeoclathratiforme_BU-1	NC_011060.1		WP_012508122
Petrimonas_mucosa	NZ_LT608328.1	WP_083373202	WP_071137350;WP_071135785
Polaribacter_reichenbachii	NZ_CP019419.1	WP_068361287;WP_068364015	WP_068355627
Polaribacter_sp_ALD11	NZ_CP025119.1	WP_100946784	WP_100946895
Polaribacter_sp_BM10	NZ_CP019704.1	WP_077810700	WP_077810823
Polaribacter_sp_L3A8	NZ_CP047026.1	WP_158839839	WP_158840216
Polaribacter_sp_MED152	NC_020830.1	WP_015481203;WP_015481478	WP_015481075
Polaribacter_vadi	NZ_CP017477.1	WP_065319655;WP_065318978	WP_065320401
Pontibacter_actiniarum	NZ_CP021235.1	WP_084196245	WP_025606869;WP_025606040
Pontibacter_akesuensis	NZ_CP014766.1	WP_071890955	WP_068839379;WP_082815277
Pontibacter_korlensis	NZ_CP009621.1	WP_046314735	WP_046313724
Pontibacter_sp_BT214	NZ_CP048106.1	WP_202923419	WP_162427881;WP_162428649;WP_162427262
Pontibacter_sp_BT326	NZ_CP047984.1	WP_202621872	WP_161888569;WP_161887907;WP_161891046
Porphyromonas_asaccharolytica_DSM_20707	NC_015501.1
Porphyromonas_cangingivalis	NZ_LR134506.1
Porphyromonas_crevioricanis	NZ_LS483447.1
Porphyromonas_gingivalis	NZ_CP024594.1		WP_013816657
Porphyromonas_gingivalis	NZ_CP024600.1		WP_013816657
Porphyromonas_gingivalis	NZ_CP024597.1		WP_013816657
Porphyromonas_gingivalis	NZ_CP024601.1		WP_013816657
Porphyromonas_gingivalis	NZ_CP024593.1		WP_013816657
Porphyromonas_gingivalis	NZ_CP024598.1		WP_013816657
Porphyromonas_gingivalis	NZ_CP024591.1		WP_013816657
Porphyromonas_gingivalis	NZ_CP011995.1		WP_010956286
Porphyromonas_gingivalis	NZ_CP024596.1		WP_013816657
Porphyromonas_gingivalis	NZ_CP024592.1		WP_013816657
Porphyromonas_gingivalis	NZ_CP024595.1		WP_010956286
Porphyromonas_gingivalis	NZ_CP025932.1		WP_010956286
Porphyromonas_gingivalis	NZ_CP025931.1		WP_013816657
Porphyromonas_gingivalis	NZ_CP024599.1		WP_013816657
Porphyromonas_gingivalis_A7A1-28	NZ_CP013131.1		WP_013816657
Porphyromonas_gingivalis_AJW4	NZ_CP011996.1		WP_053444068
Porphyromonas_gingivalis_ATCC_33277	NC_010729.1		WP_012458045
Porphyromonas_gingivalis_ATCC_33277	NZ_CP025930.1		WP_012458045
Porphyromonas_gingivalis_TDC60	NC_015571.1		WP_013816657
Porphyromonas_gingivalis_W83	NC_002950.2		WP_010956286
Prevotella_dentalis_DSM_3688	NC_019960.1 NC_019968.1
Prevotella_denticola_F0289	NC_015311.1	WP_013670320
Prevotella_enoeca	NZ_CP013195.1	WP_060544384
Prevotella_fusca_JCM_17724	NZ_CP012074.1 NZ_CP012075.1	WP_025078127
Prevotella_intermedia	NZ_CP024696.1	WP_100022946
Prevotella_intermedia	NZ_CP024697.1	WP_099984259
Prevotella_intermedia	NZ_AP014597.1 NZ_AP014598.1	WP_096404765
Prevotella_intermedia	NZ_CP024734.1 NZ_CP024735.1	WP_045167485
Prevotella_intermedia	NZ_CP024732.1 NZ_CP024733.1	WP_099890962
Prevotella_intermedia	NZ_CP024729.1 NZ_CP024730.1	WP_045167485
Prevotella_intermedia	NZ_AP014926.1 NZ_AP014925.1	WP_060827025
Prevotella_intermedia	NZ_CP019302.1 NZ_CP019303.1	WP_060827025
Prevotella_intermedia	NZ_CP024725.1 NZ_CP024726.1	WP_099984259
Prevotella_intermedia	NZ_CP030094.1 NZ_CP030095.1	WP_096404765
Prevotella_intermedia	NZ_CP024727.1 NZ_CP024728.1
Prevotella_intermedia_17	NC_017860.1 NC_017861.1	WP_060827025
Prevotella_intermedia_ATCC_25611_=_DSM_20706	NZ_CP019300.1 NZ_CP019301.1	WP_028904719
Prevotella_jejuni	NZ_CP023863.1 NZ_CP023864.1	WP_089365943
Prevotella_melaninogenica	NZ_CP022040.2 NZ_CP022041.2	WP_013265079
Prevotella_melaninogenica	NZ_AP018049.1 NZ_AP018050.1	WP_120175096
Prevotella_melaninogenica_ATCC_25845	NC_014370.1 NC_014371.1	WP_013265079
Prevotella_oris	NZ_LR134384.1	WP_018919719
Prevotella_ruminicola_23	NC_014033.1	WP_013064823	WP_036908457;WP_013065178
Prevotella_sp_oral_taxon_299_str_F0039	NC_022124.1
Prolixibacteraceae_bacterium_WC007	NZ_CP046401.1	WP_158869393
Prosthecochloris_aestuarii_DSM_271	NC_011059.1		WP_012506733
Prosthecochloris_sp_CIB_2401	NZ_CP016432.1		WP_068867173
Prosthecochloris_sp_GSB1	NZ_CP022571.1		WP_094082164
Prosthecochloris_sp_HL-130-GSB	NZ_CP020873.1		WP_085659582
Proteiniphilum_saccharofermentans	NZ_LT605205.1	WP_076928957
Pseudobacter_ginsenosidimutans	NZ_CP042431.1	WP_130544570;WP_130542935	WP_130542621
Pseudopedobacter_saltans_DSM_12145	NC_015177.1	WP_013632189
Psychroflexus_torquis_ATCC_700755	NC_018721.1	WP_015024635	WP_015025842
Psychroserpens_sp_NJDZ02	NZ_CP039451.1	WP_136584969;WP_136583099	WP_136583182
Rhodocytophaga_sp_172606-1	NZ_CP048222.1	WP_162446590	WP_162442467;WP_162441463
Rhodothermaceae_bacterium	NZ_CP030158.1		WP_112326319
Rhodothermaceae_bacterium_RA	NZ_CP020382.1		WP_068125469
Rhodothermus_marinus	NZ_AP019796.1		WP_014072512
Rhodothermus_marinus	NZ_AP019797.1		WP_014072512
Rhodothermus_marinus_DSM_4252	NC_013501.1
Rhodothermus_marinus_SG05JP17-172	NC_015966.1
Riemerella_anatipestifer	NZ_LT906475.1	WP_013446916
Riemerella_anatipestifer	NZ_CP029760.1	WP_064970351
Riemerella_anatipestifer	NZ_CP011859.1	WP_079208501
Riemerella_anatipestifer	NZ_CP041029.1	WP_014938050
Riemerella_anatipestifer	NZ_CP045564.1	WP_013446916
Riemerella_anatipestifer_ATCC_11845_=_DSM_15868	NC_017045.1	WP_013446916
Riemerella_anatipestifer_ATCC_11845_=_DSM_15868	NC_014738.1	WP_013446916
Riemerella_anatipestifer_CH3	NZ_CP006649.1	WP_014938050
Riemerella_anatipestifer_RA-CH-1	NC_018609.1	WP_014938050
Riemerella_anatipestifer_RA-CH-2	NC_020125.1	WP_013446916
Riemerella_anatipestifer_Yb2	NZ_CP007204.1	WP_013446916
Robiginitalea_biformata_HTCC2501	NC_013222.1	WP_015753496;WP_012813835
Rufibacter_sp_DG15C	NZ_CP010776.1	WP_197464145;WP_066509324
Rufibacter_sp_DG31D	NZ_CP010777.1	WP_048922548;WP_048920343	WP_053093813
Rufibacter_tibetensis	NZ_CP012643.1	WP_071885459	WP_062543347;WP_062543359
Runella_sp_HYN0085	NZ_CP030850.1		WP_114066268
Runella_sp_SP2	NZ_CP031030.1		WP_122929312
Salinibacter_ruber	NZ_CP030361.1	WP_118826567	WP_118825920
Salinibacter_ruber	NZ_CP030369.1	WP_118826567	WP_118825920
Salinibacter_ruber	NZ_CP030356.1	WP_118838901	WP_011403083
Salinibacter_ruber	NZ_CP030357.1	WP_118841171	WP_118841551
Salinibacter_ruber	NZ_CP030716.1	WP_011404287	WP_011403083
Salinibacter_ruber	NZ_CP030364.1	WP_118830869	WP_011403083
Salinibacter_ruber_DSM_13855	NC_007677.1	WP_011404287	WP_011403083
Salinibacter_ruber_M8	NC_014032.1	WP_013062029	WP_118825920
Salinivirga_cyanobacteriivorans	NZ_CP013118.1	WP_057952181;WP_057952627
Saprospira_grandis_str_Lewin	NC_016940.1
Sediminicola_sp_YIK13	NZ_CP010535.1	WP_062057205;WP_062056267
Seonamhaeicola_sp_S2-3	NZ_CP019389.1	WP_072316409;WP_076698741	WP_076699108
Siansivirga_zeaxanthinifaciens_CC-SAMT-1	NZ_CP007202.1	WP_044637743	WP_044637419
Solitalea_canadensis_DSM_3403	NC_017770.1	WP_014679699;WP_014679988;WP_014679167;WP_014678445
Sphingobacteriaceae_bacterium_GW460-11-11-14-LB5	NZ_CP021237.1	WP_086545773;WP_086549062
Sphingobacterium_daejeonense	NZ_LR590470.1	WP_138091758;WP_138089976
Sphingobacterium_hotanense	NZ_CP030848.1	WP_149525811
Sphingobacterium_lactis	NZ_CP049246.1	WP_103905924;WP_103906271
Sphingobacterium_mizutaii	NZ_LT906468.1	WP_093096379;WP_093098840
Sphingobacterium_psychroaquaticum	NZ_CP038029.1	WP_134431632;WP_134432804
Sphingobacterium_sp_21	NC_015277.1	WP_013666460;WP_013666686
Sphingobacterium_sp_B29	NZ_CP019158.1	WP_075992248
Sphingobacterium_sp_CZ-2	NZ_CP038159.1	WP_134776484;WP_099366187
Sphingobacterium_sp_dk4302	NZ_CP045652.1	WP_153511574
Sphingobacterium_sp_DR205	NZ_CP049333.1	WP_165306368;WP_206531929;WP_165307427
Sphingobacterium_sp_G1-14	NZ_CP021381.1	WP_088162133
Sphingobacterium_sp_ML3W	NZ_CP009278.1	WP_038697230;WP_038698849
Sphingobacterium_thalpophilum	NZ_LR590484.1	WP_028068419
Spirosoma_aerolatum	NZ_CP020104.1	WP_080057467;WP_080059646	WP_080055314
Spirosoma_montaniterrae	NZ_CP014263.1
Spirosoma_pollinicola	NZ_CP025096.1	WP_100987929;WP_100993765;WP_100993977	WP_100991912;WP_100986386;WP_100987170
Spirosoma_radiotolerans	NZ_CP010429.1	WP_046578304;WP_046575287	WP_046375632
Spirosoma_rigui	NZ_CP020105.1	WP_080239438	WP_080240018
Spirosoma_sp_BT328	NZ_CP050063.1	WP_167210830;WP_167204305	WP_167211497;WP_167214501;WP_167209171
Spirosoma_sp_KCTC_42546	NZ_CP041360.1	WP_142775522;WP_142776394	WP_142773873
Tamlana_sp_UJ94	NZ_CP025938.1	WP_102996463;WP_102995403
Tannerella_forsythia_3313	NZ_AP013044.1
Tannerella_forsythia_92A2	NC_016610.1
Tannerella_forsythia_KS16	NZ_AP013045.1
Tannerella_sp_oral_taxon_HOT-286	NZ_CP017038.2
Tenacibaculum_dicentrarchi	NZ_CP013671.1		WP_058885877
Tenacibaculum_jejuense	NZ_LT899436.1	WP_095074834	WP_095068978
Tenacibaculum_maritimum_NCIMB_2154	NZ_LT634361.1	WP_100210511
Tenacibaculum_mesophilum	NZ_CP045192.1	WP_073182301	WP_073182158
Tenacibaculum_todarodis	NZ_CP018155.1	WP_072556271	WP_072556581
Urechidicola_croceus	NZ_CP017478.1	WP_083265124;WP_070236915	WP_070237094
Weeksella_virosa	NZ_LR134404.1	WP_013598873
Weeksella_virosa_DSM_16922	NC_015144.1	WP_013598873
Wenyingzhuangia_fucanilytica	NZ_CP014224.1	WP_083194394	WP_068828786;WP_068827630
Winogradskyella_sp_J14-2	NZ_CP019388.1	WP_076619635;WP_076619064
Winogradskyella_sp_PG-2	NZ_AP014583.1	WP_045470997;WP_045470375
Zobellia_galactanivorans	NC_015844.1	WP_013992622;WP_013992882
