# Supplementary material for: Non-canonical LexA proteins regulate the SOS response in the Bacteroidetes
Source: Nucleic Acids Res. 2021 Oct 6;49(19):11050–66. doi: 10.1093/nar/gkab773 (PMC8565304; doi:10.1093/nar/gkab773)
Supplement: gkab773_Supplemental_Files [file gkab773_supplemental_files.zip › Supplementary Table S7.csv]

Table S7 - HHMER hmmsearch results for the PF01381 HMM model against sequences of putative Bacteroidetes SOS regulators.
Protein_Id	Pfam_Identifier	E-value
WP_011585264.1	PF01381	7E-19
WP_012794432.1	PF01381	1.5E-17
WP_013073090.1	PF01381	2.7E-13
WP_013455628.1	PF01381	3.9E-22
WP_013552492.1	PF01381	1.9E-11
WP_013622346.1	PF01381	3.1E-11
WP_013666375.1	PF01381	8.7E-16
WP_013750282.1	PF01381	1.4E-12
WP_014034459.1	PF01381	2.8E-12
WP_014221245.1	PF01381	5.1E-16
WP_014679698.1	PF01381	1.4E-18
WP_014772842.1	PF01381	7.4E-17
WP_015754877.1	PF01381	8.8E-13
WP_015807734.1	PF01381	1.8E-19
WP_025606010.1	PF01381	3.3E-17
WP_035325725.1	PF01381	3.2E-12
WP_038697348.1	PF01381	1.1E-14
WP_041633229.1	PF01381	4.9E-11
WP_041735478.1	PF01381	6.5E-13
WP_044017428.1	PF01381	3.3E-17
WP_046312868.1	PF01381	7.5E-19
WP_048920561.1	PF01381	1E-20
WP_054412485.1	PF01381	5.5E-17
WP_062058827.1	PF01381	6E-12
WP_062545463.1	PF01381	1.4E-19
WP_066316995.1	PF01381	1.3E-11
WP_066403704.1	PF01381	3.7E-16
WP_066510704.1	PF01381	1.1E-18
WP_067758491.1	PF01381	1.4E-16
WP_068197045.1	PF01381	7.6E-17
WP_068400920.1	PF01381	2.3E-18
WP_068484702.1	PF01381	7.7E-13
WP_068839399.1	PF01381	2.2E-18
WP_069382037.1	PF01381	4.9E-19
WP_071342370.1	PF01381	3.1E-12
WP_075324850.1	PF01381	4.9E-13
WP_075993377.1	PF01381	3.1E-17
WP_076383009.1	PF01381	1.7E-16
WP_083644507.1	PF01381	6.1E-13
WP_086546492.1	PF01381	9.7E-17
WP_093979606.1	PF01381	1E-11
WP_094998622.1	PF01381	1.1E-12
WP_098192180.1	PF01381	1.5E-17
WP_107012224.1	PF01381	4.7E-13
WP_108632312.1	PF01381	6.9E-17
WP_108877806.1	PF01381	1.4E-12
WP_109694089.1	PF01381	8.2E-18
WP_112379522.1	PF01381	6E-13
WP_118458809.1	PF01381	1.8E-12
WP_119443770.1	PF01381	4.2E-19
WP_119754736.1	PF01381	8.2E-16
WP_119989530.1	PF01381	7.8E-15
WP_121273093.1	PF01381	7.3E-19
WP_121849176.1	PF01381	2.8E-11
WP_124559950.1	PF01381	7.6E-17
WP_126444914.1	PF01381	2.7E-10
WP_126591337.1	PF01381	1.5E-12
WP_128251035.1	PF01381	3.4E-10
WP_129603710.1	PF01381	8.8E-11
WP_131328373.1	PF01381	1.9E-17
WP_137091580.1	PF01381	9.1E-22
WP_139065562.1	PF01381	2E-12
WP_139516858.1	PF01381	1.8E-17
WP_139921243.1	PF01381	2.5E-17
WP_146791046.1	PF01381	2.8E-17
WP_147033392.1	PF01381	3.4E-16
WP_147189211.1	PF01381	5.7E-17
WP_148383769.1	PF01381	8.9E-18
WP_149069274.1	PF01381	1E-17
WP_151079958.1	PF01381	6.9E-18
WP_157478948.1	PF01381	3.2E-15
WP_161890715.1	PF01381	3.7E-19
WP_162426523.1	PF01381	1.3E-18
WP_166072286.1	PF01381	1.4E-16
WP_168806823.1	PF01381	1.4E-18
