# Supplementary material for: Non-canonical LexA proteins regulate the SOS response in the Bacteroidetes
Source: Nucleic Acids Res. 2021 Oct 6;49(19):11050–66. doi: 10.1093/nar/gkab773 (PMC8565304; doi:10.1093/nar/gkab773)
Supplement: gkab773_Supplemental_Files [file gkab773_supplemental_files.zip › Supplementary Table S8.csv]

Table S8 - Predicted binding sites following the GGA-N5-TCC and CTAA-N5-TTAG motifs upstream of the genes encoding the putative Bacteroidetes SOS regulators.
Protein_Id	Locus_tag	Site
WP_168806823.1	AM218_RS05165	CAAAAATTATTAG
WP_108632312.1	GLV81_RS11230	CAAATATTTTTAG
WP_119443770.1	DC20_RS19975	CCAAAAATGTTAG
WP_098192180.1	EAO65_RS20290	CCAATAAAGTTAG
WP_131328373.1	BFS30_RS26335	CCAATAAAGTTAG
WP_119754736.1	AY601_RS11515	CCAATAAAGTTAG
WP_166072286.1	PHEP_RS09515	CCAATAAAGTTAG
WP_107012224.1	FRZ67_RS08880	CTAAAAAAATTAG
WP_013552492.1	CHU_RS09195	CTAAAAATATTAA
WP_013750282.1	EOV51_RS13895	CTAAAATTTTTTG
WP_014772842.1	FFJ24_RS08990	CTAAACTATTTAG
WP_109694089.1	CA265_09745	CTAAACTATTTAG
WP_112654453.1	NIAKO_RS25030	CTAAACTTATTAG
WP_071342370.1	SY85_RS08930	CTAAATAAATTAG
WP_046312868.1	FSB75_RS19890	CTAAATAACTTAG
WP_157478948.1	RUNSL_RS26065	CTAAATAATTTGG
WP_058885586.1	SOLCA_RS06750	CTAAATATAATAG
WP_128153130.1	FLA_RS02735	CTAAATTAGTTAG
WP_068197045.1	CBM24_RS18065	CTAAATTATTTGG
WP_025606010.1	G6053_RS09540	CTAAATTATTTGG
WP_014679698.1	COR50_RS00680	CTAAATTTGTTAG
WP_108877806.1	GSQ66_RS05385	CTAACATGTTTAG
WP_102996483.1	PKOR_RS19360	CTAACTATGTTAG
WP_094998622.1	FSB76_RS31915	CTAATAAATTTAG
WP_041633229.1	DIU31_RS06690	CTAATAAATTTAG
WP_148383769.1	CA264_RS07585	CTAATAATATTAG
WP_119989530.1	SPH21_RS15485	CTAATATTTTTCG
WP_083644507.1	GSQ62_RS17515	CTAATTATTTTAG
WP_075993377.1	G7064_RS02345	CTAATTCAATTAG
WP_126591337.1	HER32_RS02265	CTAATTCAATTAG
WP_149069274.1	D3Y59_RS03355	CTAATTCAATTAG
WP_137091580.1	N008_RS15955	CTAATTCAATTAG
WP_163348589.1	FGZ14_RS03445	CTAATTCAATTAG
WP_139516858.1	AUW17_RS09270	CTAATTTTATTTG
WP_054412485.1	HF329_RS20375	CTAATTTTGTTAG
WP_068400920.1	FW415_RS08145	CTAATTTTGTTAG
WP_121849176.1	FN845_RS08370	CTAATTTTGTTAG
WP_012794432.1	D1818_RS10740	CTAGTAATTTTTCCAAA
WP_062545463.1	AREALGSMS7_RS19115	CTTGGACTATTTCCATA
WP_048920561.1	HME9304_RS15960	CTTGTAATTAATCCAAA
WP_035325725.1	ZPR_RS17505	GTAGGAATTAGTCCAAA
WP_068484702.1	DCS32_RS08070	GTAGGAATTATTCCTAA
WP_128251035.1	KRODI_RS03955	GTAGGAATTATTCCTAA
WP_168638658.1	D1013_RS12655	GTTGTAATTATTCCAAA
WP_068839399.1	D1816_RS12150	GTTGTAATTTTTCCAAA
WP_129603710.1	FHG64_RS05930	TATGGAAAAATTCCAAT
WP_013073090.1	SB49_RS03605	TATGGAAATATTCCTAA
WP_124559950.1	EJ994_RS04175	TATGGATATATTCCTAA
WP_013666375.1	FB2170_RS13095	TTAGTATATAATCCAAA
WP_062058827.1	MURRU_RS15650	TTTGGAACATTTCCATA
WP_014221245.1	A5M85_RS14785	TTTGGAATAAATCCATT
WP_147189211.1	CELAL_RS18890	TTTGGAATATGTCCAAA
WP_015754877.1	YQ22_RS18365	TTTGGATTAATTACAAA
WP_139921243.1	BTR34_RS18040	TTTGGATTAATTACAAA
WP_126444914.1	FGM00_07785	TTTGGATTAATTACATA
WP_014034459.1	DFER_RS24515	TTTGGATTTTTTTCAAA
WP_041735478.1	EJ995_RS01455	AGTGGATTATTTCCTAA
WP_118458809.1	AO058_RS01175	ATTGGATAAATTCCTAA
WP_013622346.1	CJ263_RS18450
WP_013455628.1	EI546_RS13500
WP_075324850.1	C1A40_RS14325
WP_069382037.1	AUC43_RS18225
WP_038556576.1	FTRAC_RS17575
WP_086546492.1	G7074_RS24475
WP_038697348.1	EQY75_RS05895
WP_066316995.1	HER18_RS09480
WP_146791046.1	FH5T_RS05525
WP_147033392.1	E0W69_RS02060
WP_161890715.1	GUY19_RS02095
WP_147051585.1	A0W33_RS17525
WP_093979606.1	TH63_RS08405
WP_066510704.1	D6B99_RS13995
WP_121273093.1	I597_RS01300
WP_076383009.1	D4L85_RS13125
WP_066403704.1	DCC35_RS15020
WP_151079958.1	BELBA_RS11360
WP_013930885.1	RB2501_RS10925
WP_044017428.1	KO02_RS07920
WP_015807734.1	TH61_RS14165
WP_011585264.1	FRZ54_RS18930
WP_067758491.1	C7S20_RS09280
WP_139065562.1	G0Q07_RS18695
WP_162426523.1	A8C56_RS16700
WP_112379522.1	GRFL_RS10125
