# Supplementary material for: Non-canonical LexA proteins regulate the SOS response in the Bacteroidetes
Source: Nucleic Acids Res. 2021 Oct 6;49(19):11050–66. doi: 10.1093/nar/gkab773 (PMC8565304; doi:10.1093/nar/gkab773)
Supplement: gkab773_Supplemental_Files [file gkab773_supplemental_files.zip › Supplementary Table S9.csv]

Table S9 - Homologs of the putative Bacteroidetes SOS regulators identified with BLASTP.
Organism	Nucleotide_Id	LexA_Protein_id
Aequorivita_sp._H23M31	NZ_CP034951.1	WP_128251035.1
Aequorivita_sublithincola_DSM_14238	NC_018013.1	WP_042492395.1
Algibacter_sp._L1A34	NZ_CP047029.1	WP_158846781.1
Algibacter_sp._L3A6	NZ_CP047030.1	WP_159018928.1
Algoriphagus_sanaruensis	NZ_CP012836.1	WP_067545062.1
Algoriphagus_sanaruensis	NZ_CP012836.1	WP_067546280.1
Alkalitalea_saponilacus	NZ_CP021904.1	WP_079558460.1
Allopseudarcicella_aquatilis	NZ_CP029346.1	WP_109322611.1
Anseongella_ginsenosidimutans	NZ_CP042432.1	WP_132128454.1
Antarcticibacterium_flavum	NZ_CP040812.1	WP_139065562.1
Antarcticibacterium_sp._PAMC_28998	NZ_CP042476.1	WP_146834142.1
Apibacter_raozihei	NZ_CP034930.1	WP_128153130.1
Aquimarina_sp._AD1	NZ_CP031966.1	WP_118388942.1
Aquimarina_sp._AD1	NZ_CP031966.1	WP_118389040.1
Aquimarina_sp._AD1	NZ_CP031966.1	WP_118389983.1
Aquimarina_sp._AD10	NZ_CP031965.1	WP_066316995.1
Aquimarina_sp._AD10	NZ_CP031965.1	WP_066317457.1
Aquimarina_sp._BL5	NZ_CP031963.1	WP_118458809.1
Aquimarina_sp._BL5	NZ_CP031963.1	WP_118459184.1
Aquimarina_sp._BL5	NZ_CP031963.1	WP_118460421.1
Arachidicoccus_ginsenosidivorans	NZ_CP042434.1	WP_146784356.1
Arachidicoccus_soli	NZ_CP032489.1	WP_119989530.1
Arachidicoccus_sp._B3-10	NZ_CP044016.1	WP_131328373.1
Arachidicoccus_sp._BS20	NZ_CP015971.1	WP_066205427.1
Arcticibacterium_luteifluviistationis	NZ_CP029480.1	WP_111372060.1
Arcticibacterium_luteifluviistationis	NZ_CP029480.1	WP_111373483.1
Arenibacter_algicola	NZ_CP022515.1	WP_093979295.1
Arenibacter_algicola	NZ_CP022515.1	WP_093979606.1
Aureitalea_sp._RR4-38	NZ_CP027062.1	WP_105214897.1
Belliella_baltica_DSM_15883	NC_018010.1	WP_014770929.1
Belliella_baltica_DSM_15883	NC_018010.1	WP_014772842.1
Bernardetia_litoralis_DSM_6794	NC_018018.1	WP_014797619.1
Bernardetia_litoralis_DSM_6794	NC_018018.1	WP_014799686.1
Capnocytophaga_endodontalis	NZ_CP022022.1	WP_088592995.1
Capnocytophaga_leadbetteri	NZ_CP022384.1	WP_095913917.1
Capnocytophaga_ochracea_DSM_7271	NC_013162.1	WP_015781927.1
Capnocytophaga_sp._FDAARGOS_737	NZ_CP046316.1	WP_009390054.1
Capnocytophaga_sp._oral_taxon_864	NZ_CP027232.1	WP_106096221.1
Capnocytophaga_sp._oral_taxon_878	NZ_CP027229.1	WP_106098860.1
Capnocytophaga_sputigena	NZ_CP022383.1	WP_167372285.1
Capnocytophaga_sputigena	NZ_CP022385.1	WP_002677651.1
Capnocytophaga_sputigena	NZ_CP022385.1	WP_040361815.1
Capnocytophaga_sputigena	NZ_CP022385.1	WP_040361815.1
Capnocytophaga_sputigena	NZ_LR134489.1	WP_126371433.1
Cellulophaga_algicola_DSM_14237	NC_014934.1	WP_013552492.1
Cellulophaga_baltica_18	NZ_CP009976.1	WP_024480919.1
Cellulophaga_lytica_DSM_7489	NC_015167.1	WP_013622346.1
Cellulophaga_lytica_DSM_7489	NC_015167.1	WP_013622751.1
Cellulophaga_sp._L1A9	NZ_CP047027.1	WP_158975019.1
Cellulophaga_sp._L1A9	NZ_CP047027.1	WP_158978388.1
Chitinophaga_caeni	NZ_CP023777.1	WP_098192180.1
Chitinophaga_caeni	NZ_CP023777.1	WP_098195066.1
Chitinophaga_caeni	NZ_CP023777.1	WP_098195359.1
Chitinophaga_pinensis	NZ_LR632930.1	WP_109694089.1
Chitinophaga_pinensis_DSM_2588	NC_013132.1	WP_012794432.1
Chitinophaga_sp._1310	NZ_CP051205.1	WP_168803006.1
Chitinophaga_sp._1310	NZ_CP051205.1	WP_168803398.1
Chitinophaga_sp._1310	NZ_CP051205.1	WP_168806823.1
Chitinophaga_sp._H33E-04	NZ_CP048113.1	WP_162332291.1
Chitinophaga_sp._XS-30	NZ_CP043006.1	WP_148383769.1
Chryseobacterium_antarcticum	NZ_LR134441.1	WP_034720280.1
Chryseobacterium_arthrosphaerae	NZ_CP033811.1	WP_065397945.1
Chryseobacterium_arthrosphaerae	NZ_CP033811.1	WP_123842687.1
Chryseobacterium_balustinum	NZ_CP033934.1	WP_034978555.1
Chryseobacterium_balustinum	NZ_CP033934.1	WP_079467041.1
Chryseobacterium_balustinum	NZ_CP033934.1	WP_079467164.1
Chryseobacterium_balustinum	NZ_CP033934.1	WP_079467220.1
Chryseobacterium_bernardetii	NZ_CP033932.1	WP_123869401.1
Chryseobacterium_bernardetii	NZ_CP033932.1	WP_123871358.1
Chryseobacterium_bernardetii	NZ_CP033932.1	WP_123871799.1
Chryseobacterium_bernardetii	NZ_CP033932.1	WP_172462519.1
Chryseobacterium_camelliae	NZ_CP022986.1	WP_100074487.1
Chryseobacterium_camelliae	NZ_CP022986.1	WP_100074801.1
Chryseobacterium_camelliae	NZ_CP022986.1	WP_100075188.1
Chryseobacterium_carnipullorum	NZ_CP033921.1	WP_073334524.1
Chryseobacterium_carnipullorum	NZ_CP033921.1	WP_123876818.1
Chryseobacterium_carnis	NZ_CP034159.1	WP_125021631.1
Chryseobacterium_carnis	NZ_CP034159.1	WP_125021735.1
Chryseobacterium_gallinarum	NZ_CP009928.1	WP_053326702.1
Chryseobacterium_gallinarum	NZ_CP009928.1	WP_053327158.1
Chryseobacterium_gallinarum	NZ_CP009928.1	WP_053327596.1
Chryseobacterium_gallinarum	NZ_CP009928.1	WP_053329070.1
Chryseobacterium_gallinarum	NZ_CP009928.1	WP_053329417.1
Chryseobacterium_glaciei	NZ_CP015199.1	WP_066753082.1
Chryseobacterium_glaciei	NZ_CP015199.1	WP_066754923.1
Chryseobacterium_glaciei	NZ_CP015199.1	WP_066759278.1
Chryseobacterium_gleum	NZ_LR134289.1	WP_002978126.1
Chryseobacterium_gleum	NZ_LR134289.1	WP_002979307.1
Chryseobacterium_gleum	NZ_LR134289.1	WP_002980970.1
Chryseobacterium_gleum	NZ_LR134289.1	WP_027383734.1
Chryseobacterium_gleum	NZ_LR134289.1	WP_041461902.1
Chryseobacterium_indologenes	NZ_LR215967.1	WP_027372353.1
Chryseobacterium_indologenes	NZ_LR215967.1	WP_041461902.1
Chryseobacterium_indologenes	NZ_LR215967.1	WP_102980712.1
Chryseobacterium_indologenes	NZ_LR215967.1	WP_130867145.1
Chryseobacterium_indoltheticum	NZ_CP033929.1	WP_076561323.1
Chryseobacterium_indoltheticum	NZ_CP033929.1	WP_076561583.1
Chryseobacterium_jeonii	NZ_LR134503.1	WP_039348001.1
Chryseobacterium_joostei	NZ_CP033926.1	WP_076350859.1
Chryseobacterium_joostei	NZ_CP033926.1	WP_076351058.1
Chryseobacterium_joostei	NZ_CP033926.1	WP_076351893.1
Chryseobacterium_lactis	NZ_CP033925.1	WP_048506340.1
Chryseobacterium_lactis	NZ_CP033925.1	WP_103290858.1
Chryseobacterium_lactis	NZ_CP033925.1	WP_103292383.1
Chryseobacterium_lactis	NZ_CP033925.1	WP_103292387.1
Chryseobacterium_lactis	NZ_CP033925.1	WP_103293136.1
Chryseobacterium_manosquense	NZ_CP060203.1	WP_188321396.1
Chryseobacterium_manosquense	NZ_CP060203.1	WP_188321505.1
Chryseobacterium_manosquense	NZ_CP060203.1	WP_188322003.1
Chryseobacterium_nakagawai	NZ_LR134386.1	WP_034978555.1
Chryseobacterium_nakagawai	NZ_LR134386.1	WP_123855949.1
Chryseobacterium_nakagawai	NZ_LR134386.1	WP_123858513.1
Chryseobacterium_nakagawai	NZ_LR134386.1	WP_123859660.1
Chryseobacterium_shandongense	NZ_CP033915.1	WP_066438746.1
Chryseobacterium_shandongense	NZ_CP033915.1	WP_123854433.1
Chryseobacterium_shandongense	NZ_CP033915.1	WP_123854734.1
Chryseobacterium_sp.	NZ_CP044507.1	WP_158063346.1
Chryseobacterium_sp._6424	NZ_CP023540.1	WP_122028269.1
Chryseobacterium_sp._G0186	NZ_CP033918.1	WP_076350859.1
Chryseobacterium_sp._G0186	NZ_CP033918.1	WP_123940688.1
Chryseobacterium_sp._G0201	NZ_CP033917.1	WP_123983420.1
Chryseobacterium_sp._G0201	NZ_CP033917.1	WP_123983630.1
Chryseobacterium_sp._G0201	NZ_CP033917.1	WP_123984110.1
Chryseobacterium_sp._G0201	NZ_CP033917.1	WP_123984530.1
Chryseobacterium_sp._IHB_B_17019	NZ_CP013293.1	WP_062160264.1
Chryseobacterium_sp._NBC_122	NZ_CP037954.1	WP_133440217.1
Chryseobacterium_sp._NBC_122	NZ_CP037954.1	WP_133440662.1
Chryseobacterium_sp._NBC_122	NZ_CP037954.1	WP_133440944.1
Chryseobacterium_sp._NEB161	NZ_CP050993.1	WP_066440293.1
Chryseobacterium_sp._NEB161	NZ_CP050993.1	WP_168637745.1
Chryseobacterium_sp._NEB161	NZ_CP050993.1	WP_168638658.1
Chryseobacterium_sp._POL2	NZ_CP049298.1	WP_165133997.1
Chryseobacterium_sp._SNU_WT5	NZ_CP041687.1	WP_143853674.1
Chryseobacterium_sp._StRB126	NZ_AP014624.1	WP_045495622.1
Chryseobacterium_sp._StRB126	NZ_AP014624.1	WP_045495664.1
Chryseobacterium_sp._StRB126	NZ_AP014624.1	WP_045496934.1
Chryseobacterium_sp._T16E-39	NZ_CP022282.1	WP_089026430.1
Chryseobacterium_taklimakanense	NZ_CP034171.1	WP_124783998.1
Chryseobacterium_taklimakanense	NZ_LT906465.1	WP_095071290.1
Chryseobacterium_timonianum	NZ_LT545989.1	WP_068941771.1
Chryseobacterium_timonianum	NZ_LT545989.1	WP_068943345.1
Chryseolinea_soli	NZ_CP032382.1	WP_119754736.1
Croceibacter_atlanticus_HTCC2559	NC_014230.1	WP_013188420.1
Cyclobacterium_amurskyense	NZ_CP012040.1	WP_048640099.1
Cyclobacterium_amurskyense	NZ_CP012040.1	WP_048641221.1
Cyclobacterium_amurskyense	NZ_CP012040.1	WP_048642851.1
Cyclobacterium_marinum_DSM_745	NC_015914.1	WP_014018198.1
Cyclobacterium_marinum_DSM_745	NC_015914.1	WP_014021411.1
Dokdonia_donghaensis_DSW-1	NZ_CP015125.1	WP_035325255.1
Dokdonia_donghaensis_DSW-1	NZ_CP015125.1	WP_035325725.1
Dokdonia_sp._4H-3-7-5	NC_015496.1	WP_013749942.1
Dokdonia_sp._4H-3-7-5	NC_015496.1	WP_013750282.1
Draconibacterium_orientale	NZ_CP007451.1	WP_038556576.1
Draconibacterium_orientale	NZ_CP007451.1	WP_074780857.1
Draconibacterium_sp._M1	NZ_CP048409.1	WP_163346129.1
Draconibacterium_sp._M1	NZ_CP048409.1	WP_163348589.1
Dyadobacter_fermentans_DSM_18053	NC_013037.1	WP_015811503.1
Dyadobacter_fermentans_DSM_18053	NC_013037.1	WP_015811811.1
Dyadobacter_fermentans_DSM_18053	NC_013037.1	WP_041735478.1
Dysgonomonas_sp._HDW5A	NZ_CP049857.1	WP_166117564.1
Dysgonomonas_sp._HDW5B	NZ_CP049858.1	WP_166197569.1
Echinicola_rosea	NZ_CP040106.1	WP_137404218.1
Echinicola_rosea	NZ_CP040106.1	WP_137404401.1
Echinicola_sp._LN3S3	NZ_CP041253.1	WP_141616167.1
Echinicola_strongylocentroti	NZ_CP030041.1	WP_112782681.1
Echinicola_strongylocentroti	NZ_CP030041.1	WP_112782859.1
Echinicola_vietnamensis_DSM_17526	NC_019904.1	WP_015267716.1
Elizabethkingia_ursingii	NZ_CP016377.1	WP_078402413.1
Elizabethkingia_ursingii	NZ_CP016377.1	WP_078404965.1
Epilithonimonas_vandammei	NZ_CP034160.1	WP_124802627.1
Epilithonimonas_vandammei	NZ_CP034161.1	WP_124802627.1
Euzebyella_marina	NZ_CP032050.1	WP_121848567.1
Euzebyella_marina	NZ_CP032050.1	WP_121849176.1
Fibrella_sp._ES10-3-2-2	NZ_CP015317.1	WP_085415215.1
Filimonas_lacunae	NZ_AP017422.1	WP_076376054.1
Filimonas_lacunae	NZ_AP017422.1	WP_076382363.1
Filimonas_lacunae	NZ_AP017422.1	WP_076383009.1
Filimonas_lacunae	NZ_AP017422.1	WP_159445060.1
Flagellimonas_maritima	NZ_CP030104.1	WP_112379522.1
Flammeovirga_pectinis	NZ_CP034562.1	WP_126613289.1
Flammeovirga_sp._MY04	NZ_CP003560.2	WP_066207714.1
Flavihumibacter_sp._SB-02	NZ_CP046566.1	WP_157478948.1
Flavisolibacter_ginsenosidimutans	NZ_CP042433.1	WP_146791046.1
Flavisolibacter_ginsenosidimutans	NZ_CP042433.1	WP_146791639.1
Flavisolibacter_sp._17J28-1	NZ_CP037755.1	WP_114235463.1
Flavisolibacter_sp._17J28-1	NZ_CP037755.1	WP_132055641.1
Flavisolibacter_tropicus	NZ_CP011390.1	WP_066403704.1
Flavivirga_eckloniae	NZ_CP025791.1	WP_102754198.1
Flavobacterium_album	NZ_CP029186.1	WP_108779042.1
Flavobacterium_alkalisoli	NZ_CP042831.1	WP_147582174.1
Flavobacterium_alkalisoli	NZ_CP042831.1	WP_147584979.1
Flavobacterium_anhuiense	NZ_CP016907.1	WP_008466879.1
Flavobacterium_arcticum	NZ_CP031188.1	WP_114677548.1
Flavobacterium_crocinum	NZ_CP029255.1	WP_109192142.1
Flavobacterium_faecale	NZ_CP020918.1	WP_108741062.1
Flavobacterium_johnsoniae_UW101	NC_009441.1	WP_012024040.1
Flavobacterium_kingsejongi	NZ_CP020919.1	WP_108736357.1
Flavobacterium_kingsejongi	NZ_CP020919.1	WP_108738671.1
Flavobacterium_kingsejongi	NZ_CP020919.1	WP_157956040.1
Flavobacterium_kingsejongi	NZ_CP020919.1	WP_157956040.1
Flavobacterium_magnum	NZ_CP028811.1	WP_108372035.1
Flavobacterium_nackdongense	NZ_CP037933.1	WP_133277109.1
Flavobacterium_nitrogenifigens	NZ_CP043612.1	WP_111376109.1
Flavobacterium_nitrogenifigens	NZ_CP043612.1	WP_111376193.1
Flavobacterium_sp._140616W15	NZ_CP033068.1	WP_129538125.1
Flavobacterium_sp._140616W15	NZ_CP033068.1	WP_129538907.1
Flavobacterium_sp._140616W15	NZ_CP033068.1	WP_129540315.1
Flavobacterium_sp._CJ74	NZ_CP031557.1	WP_116787823.1
Flavobacterium_sp._CJ74	NZ_CP031557.1	WP_116788569.1
Flavobacterium_sp._HYN0086	NZ_CP030261.1	WP_113677790.1
Flavobacterium_sp._KBS0721	NZ_CP042170.1	WP_078008690.1
Flavobacterium_sp._Sr18	NZ_CP049329.1	WP_165153504.1
Fluviicola_taffensis_DSM_16823	NC_015321.1	WP_013688318.1
Formosa_sediminum	NZ_CP041637.1	WP_143381009.1
Formosa_sp._L2A11	NZ_CP047028.1	WP_159022990.1
Gramella_flava_JLT2011	NZ_CP016359.1	WP_083644507.1
Gramella_flava_JLT2011	NZ_CP016359.1	WP_083645155.1
Gramella_forsetii_KT0803	NC_008571.1	WP_011708194.1
Gramella_forsetii_KT0803	NC_008571.1	WP_011710501.1
Gramella_fulva	NZ_CP028136.1	WP_107012224.1
Gramella_salexigens	NZ_CP018153.1	WP_072552972.1
Haliscomenobacter_hydrossis_DSM_1100	NC_015510.1	WP_013768494.1
Hymenobacter_baengnokdamensis	NZ_CP044285.1	WP_151088941.1
Hymenobacter_baengnokdamensis	NZ_CP044285.1	WP_191906494.1
Hymenobacter_jejuensis	NZ_CP040896.1	WP_139516858.1
Hymenobacter_nivis	NZ_CP029145.1	WP_109655741.1
Hymenobacter_oligotrophus	NZ_CP032317.1	WP_119443665.1
Hymenobacter_oligotrophus	NZ_CP032317.1	WP_119443770.1
Hymenobacter_russus	NZ_CP050954.1	WP_149069274.1
Hymenobacter_russus	NZ_CP050954.1	WP_168682679.1
Hymenobacter_sedentarius	NZ_CP013909.1	WP_068197045.1
Hymenobacter_sp._APR13	NZ_CP006587.1	WP_044017268.1
Hymenobacter_sp._APR13	NZ_CP006587.1	WP_044017428.1
Hymenobacter_sp._APR13	NZ_CP006587.1	WP_052381688.1
Hymenobacter_sp._BT182	NZ_CP047647.1	WP_151079958.1
Hymenobacter_sp._DG01	NZ_CP040936.1	WP_139920963.1
Hymenobacter_sp._DG01	NZ_CP040936.1	WP_139921243.1
Hymenobacter_sp._DG25A	NZ_CP012623.1	WP_054412485.1
Hymenobacter_sp._DG25B	NZ_CP010054.1	WP_044513915.1
Hymenobacter_sp._HDW8	NZ_CP049907.1	WP_166072286.1
Hymenobacter_sp._PAMC_26554	NZ_CP014771.1	WP_068332763.1
Hymenobacter_sp._PAMC_26554	NZ_CP014771.1	WP_068342270.1
Hymenobacter_sp._PAMC_26628	NZ_CP014304.1	WP_068233592.1
Hymenobacter_swuensis_DY53	NZ_CP007145.1	WP_044001847.1
Hymenobacter_swuensis_DY53	NZ_CP007145.1	WP_052346244.1
Kaistella_daneshvariae	NZ_CP034158.1	WP_124757194.1
Kordia_antarctica	NZ_CP019288.1	WP_160130144.1
Kordia_antarctica	NZ_CP019288.1	WP_160131012.1
Kordia_sp._SMS9	NZ_CP031153.1	WP_114901847.1
Kordia_sp._SMS9	NZ_CP031153.1	WP_114902726.1
Labilibaculum_antarcticum	NZ_AP018042.1	WP_096429635.1
Labilibaculum_antarcticum	NZ_AP018042.1	WP_096432046.1
Lacinutrix_sp._5H-3-7-4	NC_015638.1	WP_013869635.1
Lacinutrix_sp._5H-3-7-4	NC_015638.1	WP_013870206.1
Lacinutrix_sp._Bg11-31	NZ_CP025118.1	WP_100996417.1
Leadbetterella_byssophila_DSM_17132	NC_014655.1	WP_013407398.1
Leadbetterella_byssophila_DSM_17132	NC_014655.1	WP_013408099.1
Leeuwenhoekiella_sp._ZYFB001	NZ_CP050460.1	WP_072981565.1
Leeuwenhoekiella_sp._ZYFB001	NZ_CP050460.1	WP_167597243.1
Leeuwenhoekiella_sp._ZYFB001	NZ_CP050460.1	WP_167597658.1
Maribacter_cobaltidurans	NZ_CP022957.1	WP_094998622.1
Maribacter_dokdonensis	NZ_LT629754.1	WP_058102731.1
Maribacter_dokdonensis	NZ_LT629754.1	WP_071342370.1
Maribacter_sp._HTCC2170	NC_014472.1	WP_041633229.1
Maribacter_sp._MJ134	NZ_CP034570.1	WP_126591337.1
Maribacter_sp._T28	NZ_CP018760.1	WP_068484702.1
Mariniflexile_sp._TRM1-10	NZ_CP022985.1	WP_117172599.1
Mariniflexile_sp._TRM1-10	NZ_CP022985.1	WP_117177954.1
Mariniflexile_sp._TRM1-10	NZ_CP022985.1	WP_117179056.1
Marivirga_tractuosa_DSM_4126	NC_014759.1	WP_013455628.1
Mesoflavibacter_profundi	NZ_CP061703.1	WP_106688102.1
Mucilaginibacter_ginsenosidivorans	NZ_CP042436.1	WP_147030528.1
Mucilaginibacter_ginsenosidivorans	NZ_CP042436.1	WP_147033392.1
Mucilaginibacter_ginsenosidivorax	NZ_CP042437.1	WP_147051585.1
Mucilaginibacter_ginsenosidivorax	NZ_CP042437.1	WP_147051585.1
Mucilaginibacter_gotjawali	NZ_AP017313.1	WP_096357469.1
Mucilaginibacter_rubeus	NZ_CP043450.1	WP_112571946.1
Mucilaginibacter_rubeus	NZ_CP043450.1	WP_112574814.1
Mucilaginibacter_rubeus	NZ_CP043451.1	WP_112654453.1
Mucilaginibacter_sp._14171R-50	NZ_CP048115.1	WP_162432603.1
Mucilaginibacter_sp._HYN0043	NZ_CP032869.1	WP_119409725.1
Mucilaginibacter_sp._PAMC_26640	NZ_CP014773.1	WP_067197379.1
Mucilaginibacter_xinganensis	NZ_CP022743.1	WP_094572962.1
Muricauda_lutaonensis	NZ_CP011071.1	WP_045802966.1
Muricauda_ruestringensis_DSM_13258	NC_015945.1	WP_014034459.1
Muricauda_sp._501str8	NZ_CP049616.1	WP_166248155.1
Muriicola_sp._MMS17-SY002	NZ_CP035544.1	WP_129603710.1
Myroides_phaeus	NZ_CP047050.1	WP_090410256.1
Myroides_profundi	NZ_CP010817.1	WP_006258618.1
Myroides_sp._CJ210	NZ_CP039934.1	WP_158962951.1
Niabella_ginsenosidivorans	NZ_CP015772.1	WP_067758491.1
Niabella_soli_DSM_19437	NZ_CP007035.1	WP_008585757.1
Niastella_koreensis_GR20-10	NC_016609.1	WP_014221245.1
Niastella_koreensis_GR20-10	NC_016609.1	WP_014222296.1
Nibribacter_ruber	NZ_CP047897.1	WP_160688428.1
Nibribacter_ruber	NZ_CP047897.1	WP_160694378.1
Nonlabens_dokdonensis_DSW-6	NC_020156.1	WP_015361791.1
Nonlabens_dokdonensis_DSW-6	NC_020156.1	WP_015362101.1
Nonlabens_ponticola	NZ_CP034549.1	WP_126444914.1
Nonlabens_sp._MB-3u-79	NZ_CP025116.1	WP_101012705.1
Nonlabens_sp._MB-3u-79	NZ_CP025116.1	WP_101012927.1
Nonlabens_sp._MIC269	NZ_CP011373.1	WP_042276393.1
Nonlabens_sp._MIC269	NZ_CP011373.1	WP_060523497.1
Nonlabens_sp._SY33080	NZ_CP050461.1	WP_105017723.1
Nonlabens_sp._SY33080	NZ_CP050461.1	WP_167342768.1
Oceanihabitans_sp._IOP_32	NZ_CP040813.1	WP_153266470.1
Olleya_aquimaris	NZ_CP031612.1	WP_028288876.1
Olleya_aquimaris	NZ_CP031612.1	WP_116824449.1
Owenweeksia_hongkongensis_DSM_17368	NC_016599.1	WP_014200396.1
Panacibacter_ginsenosidivorans	NZ_CP042435.1	WP_147189211.1
Paraflavitalea_soli	NZ_CP032157.1	WP_119051664.1
Pedobacter_cryoconitis	NZ_CP014504.1	WP_068400920.1
Pedobacter_ginsengisoli	NZ_CP024091.1	WP_099438600.1
Pedobacter_heparinus_DSM_2366	NC_013061.1	WP_015807734.1
Pedobacter_sp._CJ43	NZ_CP043329.1	WP_149074085.1
Pedobacter_sp._eg	NZ_LS999839.1	WP_121273093.1
Pedobacter_sp._HDW13	NZ_CP049868.1	WP_124559950.1
Pedobacter_sp._KBS0701	NZ_CP042171.1	WP_086546492.1
Pedobacter_sp._PACM_27299	NZ_CP012996.1	WP_062548002.1
Pedobacter_steynii	NZ_CP017141.1	WP_069381668.1
Pedobacter_steynii	NZ_CP017141.1	WP_069381859.1
Pedobacter_steynii	NZ_CP017141.1	WP_069382037.1
Polaribacter_reichenbachii	NZ_CP019419.1	WP_068364007.1
Polaribacter_sp._ALD11	NZ_CP025119.1	WP_100947579.1
Polaribacter_sp._MED152	NC_020830.1	WP_015481202.1
Polaribacter_vadi	NZ_CP017477.1	WP_065318977.1
Pontibacter_actiniarum	NZ_CP021235.1	WP_025606010.1
Pontibacter_akesuensis	NZ_CP014766.1	WP_068837165.1
Pontibacter_akesuensis	NZ_CP014766.1	WP_068839399.1
Pontibacter_korlensis	NZ_CP009621.1	WP_046312868.1
Pontibacter_pudoricolor	NZ_CP048106.1	WP_162426523.1
Pontibacter_russatus	NZ_CP047984.1	WP_161890715.1
Pseudobacter_ginsenosidimutans	NZ_CP042431.1	WP_130543389.1
Pseudopedobacter_saltans_DSM_12145	NC_015177.1	WP_013632273.1
Psychroflexus_torquis_ATCC_700755	NC_018721.1	WP_015022892.1
Psychroflexus_torquis_ATCC_700755	NC_018721.1	WP_015025738.1
Psychroserpens_sp._NJDZ02	NZ_CP039451.1	WP_136584970.1
Rhodocytophaga_rosea	NZ_CP048222.1	WP_162441823.1
Rhodocytophaga_rosea	NZ_CP048222.1	WP_162443070.1
Rhodocytophaga_rosea	NZ_CP048222.1	WP_162446508.1
Rhodocytophaga_rosea	NZ_CP048222.1	WP_162446896.1
Robiginitalea_biformata_HTCC2501	NC_013222.1	WP_015754877.1
Roseivirga_pacifica	NZ_CP028923.1	WP_137091580.1
Roseivirga_pacifica	NZ_CP028923.1	WP_137092443.1
Rufibacter_sp._DG15C	NZ_CP010776.1	WP_066510704.1
Rufibacter_sp._DG31D	NZ_CP010777.1	WP_048920561.1
Rufibacter_tibetensis	NZ_CP012643.1	WP_062544510.1
Rufibacter_tibetensis	NZ_CP012643.1	WP_062545463.1
Runella_slithyformis_DSM_19594	NC_015703.1	WP_013928512.1
Runella_slithyformis_DSM_19594	NC_015703.1	WP_013930576.1
Runella_slithyformis_DSM_19594	NC_015703.1	WP_013930885.1
Runella_sp._HYN0085	NZ_CP030850.1	WP_114066267.1
Runella_sp._HYN0085	NZ_CP030850.1	WP_114067146.1
Runella_sp._SP2	NZ_CP031030.1	WP_122931439.1
Salegentibacter_sp._T436	NZ_CP012872.1	WP_075324850.1
Salinivirga_cyanobacteriivorans	NZ_CP013118.1	WP_057952629.1
Saprospira_grandis_str._Lewin	NC_016940.1	WP_015691815.1
Sediminicola_sp._YIK13	NZ_CP010535.1	WP_062058827.1
Seonamhaeicola_sp._S2-3	NZ_CP019389.1	WP_076698195.1
Solitalea_canadensis_DSM_3403	NC_017770.1	WP_014679698.1
Sphingobacterium_hotanense	NZ_CP030848.1	WP_149525614.1
Sphingobacterium_hotanense	NZ_CP030848.1	WP_149525974.1
Sphingobacterium_lactis	NZ_CP049246.1	WP_103907381.1
Sphingobacterium_mizutaii	NZ_LT906468.1	WP_093097901.1
Sphingobacterium_psychroaquaticum	NZ_CP038029.1	WP_085471680.1
Sphingobacterium_sp._21	NC_015277.1	WP_013666375.1
Sphingobacterium_sp._8BC	NZ_LR733857.1	WP_070561585.1
Sphingobacterium_sp._8BC	NZ_LR733857.1	WP_070567758.1
Sphingobacterium_sp._CZ-2	NZ_CP038159.1	WP_134777595.1
Sphingobacterium_sp._dk4302	NZ_CP045652.1	WP_153511422.1
Sphingobacterium_sp._dk4302	NZ_CP045652.1	WP_153511697.1
Sphingobacterium_sp._DR205	NZ_CP049333.1	WP_108632312.1
Sphingobacterium_sp._DR205	NZ_CP049333.1	WP_165305474.1
Sphingobacterium_sp._DR205	NZ_CP049333.1	WP_165306503.1
Sphingobacterium_sp._DR205	NZ_CP049333.1	WP_165307429.1
Sphingobacterium_sp._ML3W	NZ_CP009278.1	WP_038697348.1
Sphingobacterium_sp._ML3W	NZ_CP009278.1	WP_038699708.1
Sphingobacterium_thalpophilum	NZ_LR590484.1	WP_028068527.1
Sphingobacterium_thalpophilum	NZ_LR590484.1	WP_028070674.1
Spirosoma_aerolatum	NZ_CP020104.1	WP_080058329.1
Spirosoma_aureum	NZ_CP050063.1	WP_167209660.1
Spirosoma_pollinicola	NZ_CP025096.1	WP_100988574.1
Tamlana_carrageenivorans	NZ_CP025938.1	WP_102996483.1
Tenacibaculum_dicentrarchi	NZ_CP013671.1	WP_058885586.1
Tenacibaculum_jejuense	NZ_LT899436.1	WP_095070748.1
Tenacibaculum_jejuense	NZ_LT899436.1	WP_095074921.1
Tenacibaculum_maritimum_NCIMB_2154	NZ_LT634361.1	WP_100210577.1
Tenacibaculum_maritimum_NCIMB_2154	NZ_LT634361.1	WP_100210732.1
Tenacibaculum_mesophilum	NZ_CP045192.1	WP_047789347.1
Tenacibaculum_mesophilum	NZ_CP045192.1	WP_073182393.1
Urechidicola_croceus	NZ_CP017478.1	WP_070235923.1
Winogradskyella_sp._J14-2	NZ_CP019388.1	WP_076619641.1
Winogradskyella_sp._PG-2	NZ_AP014583.1	WP_045470999.1
Zobellia_galactanivorans	NC_015844.1	WP_013995808.1
Zunongwangia_profunda_SM-A87	NC_014041.1	WP_013071519.1
Zunongwangia_profunda_SM-A87	NC_014041.1	WP_013073090.1
